# Supplementary material for: Dissecting the spatiotemporal diversity of adult neural stem cells
Source: Mol Syst Biol. 2024 Feb 16;20(4):321–37. doi: 10.1038/s44320-024-00022-z (PMC10987636; doi:10.1038/s44320-024-00022-z)
Supplement: Supplementary file 2 — Data Set EV1 [file 44320_2024_22_MOESM2_ESM.xlsx]

## Sheet: libraries_transcriptome
Sample ID	Zebrafish strain	Number of animals	Brain region	10x kit chemistry	Method	Additional experimental procedure	Number of cells (post-QC filtering)	mean mito content per cell [%] (post-QC filtering)	mean number of UMIs per cell (post-QC filtering)	mean number of genes per cell (post-QC filtering)
b1_tel	Tg[ubi:zebrabow-M]	1	telencephalon	3prim_v1	scRNA-seq		1454	1.45	1647.98	644.93
b2_tel	Tg[ubi:zebrabow-M]	1	telencephalon	3prim_v1	scRNA-seq		1188	1.03	1774.19	673.55
b3_tel	Tg[ubi:zebrabow-M]	1	telencephalon	3prim_v2	scRNA-seq		1167	5.22	1677.46	788.34
b4_tel	Tg[ubi:zebrabow-M]	1	telencephalon	3prim_v2	scRNA-seq		870	7.95	1458.92	579.24
b5_tel	Tg[ubi:zebrabow-M]	1	telencephalon	3prim_v2	scRNA-seq		736	7.03	1723.49	686.2
b6_tel	Tg[ubi:zebrabow-M]	1	telencephalon	3prim_v2	scRNA-seq		4404	6.71	1479.22	626.42
b7_cer	Tg[ubi:zebrabow-M]	1	rhombencephalon	3prim_v2	scRNA-seq		753	8.03	1303.71	588.64
b7_dien	Tg[ubi:zebrabow-M]	1	diencephalon	3prim_v2	scRNA-seq		1756	9.62	1311.23	535.85
b7_tel	Tg[ubi:zebrabow-M]	1	telencephalon	3prim_v2	scRNA-seq		1520	7.15	1528.2	608.32
b8_mult	Tg[ubi:zebrabow-M]	1	whole brain	3prim_v2	scRNA-seq		2674	7.57	915.06	473.51
b9_tel	Tg[ubi:zebrabow-M]	1	telencephalon	3prim_v2	scRNA-seq	methanol fixation	1472	1.85	1777.14	754.85
b10_cer	wildtype	5	rhombencephalon	3prim_v3	scRNA-seq	methanol fixation	7954	16.66	467.13	260.66
b10_dien	wildtype		diencephalon	3prim_v3	scRNA-seq	methanol fixation	5065	17.78	651.63	375.2
b10_ot	wildtype		mesencephalon	3prim_v3	scRNA-seq	methanol fixation	5293	16.64	704.55	410.56
b10_tel	wildtype		telencephalon	3prim_v3	scRNA-seq	methanol fixation	766	11.57	802.26	410.14
b11_mult	wildtype	1	whole brain	5prim_v1	scRNA-seq		2272	0.93	1511.84	778.19
b12_mult	wildtype	1	whole brain	5prim_v2	scRNA-seq		7080	8.14	835.73	570.01
b13_mult	wildtype	1	whole brain	5prim_v2	scRNA-seq		11857	6.77	677.04	582.1
b14_gfap	Tg[gfap:GFP]	4	whole brain	5prim_v2	scRNA-seq	FACS	170	0.85	905.02	461.38
b15_mult	wildtype	1	whole brain	5prim_v2	scRNA-seq		5306	5.38	1270.93	695.41
b16_gfap	Tg[gfap:GFP]	4	whole brain	3prim_v3.1	scRNA-seq	FACS	2199	8.49	1801.15	765.3
b17_tdmr	wildtype	3	whole brain	3prim_v3.1	scRNA-seq		9232	5.46	1884.66	876.59
b18_dien	wildtype, Tg[ubi:zebrabow-M]	3, 1	diencephalon	3prim_v3.1	scRNA-seq		6080	11.72	1583.16	682.84
b18_mes	wildtype, Tg[ubi:zebrabow-M]		mesencephalon	3prim_v3.1	scRNA-seq		9847	10.15	1177.55	638.45
b18_rhom	wildtype, Tg[ubi:zebrabow-M]		rhombencephalon	3prim_v3.1	scRNA-seq		8179	12.33	1299.8	609.62
b19_tdmr	Tg[ubi:zebrabow-M]	3	whole brain	3prim_v3.1	scRNA-seq		5509	12.94	1948.68	773.93
b20_gfap	Tg[gfap:GFP]	4	whole brain	3prim_v3.1	scRNA-seq	FACS	1454	6.56	2461.68	1005.38
b22_ni_con	wildtype	5	telencephalon	3prim_v3.1	scSLAM-seq	Control for Notch inhibition	6353	16.93	2506.24	810.06
b23_ni_tre	wiltdype	5	telencephalon	3prim_v3.1	scSLAM-seq	Notch inhibition	4630	16.52	2653.53	776.62

## Sheet: libraries_lineage
Sample ID	Number of cells after scar filtering	Target genes
lintrace_rep1	331	actb1, actb2, rpl39, cfl1, cirbpb, ube2e1
lintrace_rep2	302	rpl39, cfl1, cirbpb, ube2e1

## Sheet: description
dataset EV1: Library statistics
