# Supplementary material for: Dissecting the spatiotemporal diversity of adult neural stem cells
Source: Mol Syst Biol. 2024 Feb 16;20(4):321–37. doi: 10.1038/s44320-024-00022-z (PMC10987636; doi:10.1038/s44320-024-00022-z)
Supplement: Supplementary file 3 — Data Set EV2 [file 44320_2024_22_MOESM3_ESM.xlsx]

## Sheet: major_cell_types
Major cell types identified in the complete dataset
cluster	assigned major cell type	top markers
0	Neurons	fat2, neurod1, zic1, zbtb18, olfm1a, cspg5b, qkia, nebl
1	Neurons	nrgna, adcyap1b, itm2cb, scg2b, egr4. nsg2, chga, gap43, kctd4, adgrb1b
2	Neurons	si:dkey-4p15.3, atp1b1b, top1, grm1b, scn1lab, chordc1a, jund, fosb, rims1b, laptm4b
3	Neurons	adgrl1a, gria3b, celf4, celf5a, cd99l2, slc17a6a, kcnn3, nell2b
4	Neurons	slc32a1, slc6a1b, gad2, slc12a5b, gad1b, grin1a, bcl11ba, ajap1, ndrg2
5	Radial glia	si:ch211-251b21.1, her4.1, her4.2, AL954697.1, fabp7a, her15.2, cebpd, mdka, id1, slc1a2b, glula
6	Neurons	gad2, atp1b1b, rtn4rl2a, pcp4a, cplx2l, gad1b, slc6a1a
7	Immune cells	lgals3bpb, cd74a, apoc1, cd74b, apoeb, ccl34b.1, ccl35.1, vmp1, cebpb
8	Oligodendroglia	plp1b, mpz, cldnk, crp1, cd59, si:dkey-200l5.4, cd9b, cx27.5, ly75, elovl1b, cd82a
9	Neurons	tubb5, cd99l2, tmsb, cnp, tuba1b, bcam, ebf3a.1, spx4a.1, sox11a, zfhx3, tuba1c
10	Radial glia	zgc:165461, slc1a2b, cx43, mfge8a, atp1a1b, glula, ptn, fabp7a
11	Oligodendroglia	cd59, mpz, flj13639, plp1b, csrp1b, cldnk, cd9b, fabp2, olig2, elovl1b
12	Oligodendroglia	sema5a, aplnra, cd7b, aplnrb, igsf9ba, traf4a. Cadm4, cd82a, bcan, gpm6bb, ninj2, syt9b, gria4a
13	Immune cells	si:ch211-214p16.1, srgn, cebpb, pfn1, ccr9a, rps17, b2m, rgs13, wasb, laptm5, cxcr4b
14	Radial glia	hmgn2, hmgb2b, hmgb2a, stmn1a, pcna, mki67, rplp2l, tuba8l, rps12l
15	Radial glia	stm, ptgdsb.2, cx43, slc4a4a, atp1a1b, s100b, ndrg3a, slc6a11b, slc1a2b, fabp7a, gpm6bb
16	Radial glia	si:dkey-183j2.10, si:ch211-251b21.1, mdkb, prss35, mdka, kctd12.2, s100b, myo18aa
17	Neurons	nwd2, kiss1, GNG14, tac3a, ppp1r14ab, gng8, msi2b, rgs8, mmel1, pnoca, pou4f1
18	Ependymal cells	epd, ggctb, rbp4, cp, wu:fj16a03, fxyd1, ccl25b, clu, vtnb, slc13a4, glulb, apoeb
19	Erythrocytes	hbba1,1m si:ch211-5k11.8, hbaa1, hbba1, mibp, alas2, cahz, gpx1a, blvrb, hemgn
20	Neurons	si:ch211-202a12.4, atp1b1b, diras1a, egr4, pim1, dap1b.1, snap25b, ndrg3b, cbln12
21	Immune cells	ccl19a.1, ci:ch211-214p16.1, siglec15l, grn1, pfn1, ccl35.1, cd74b, arpc1b, mpeg1.1, cd74a
22	Radial glia	zgc:55461, vim, foxj1a, proc1, enkur, ptgdsb.1, gfap, ldlrad2
23	Neurons	si:dkey.4p15.3, hsph1, laptm4b, scn1lab, zfand2a, top1, stip1, atp1b1b, fosb
24	Immune cells	ccl34b.1, apoc1, fcer1gl, cd74a, apoeb, pfn1, cd74b, gng10, lgals9l1, lgals3bpb, anxa3b
25	Epithelial cells	rbp4, fxyd1, selenop, krt18, krt8, icn, wu:fj16a03, fxyd1
26	Epithelial cells	rgcc, phlda2, sox7, kdrl krt18, krt8, icn, krt94
27	Endothelial cells	selenop, loxl1, lyve1b, cxcl12a, ctsla, mrc1a, stb2, angpt2a, stab1, gng10
28	Neurons	uts1, slc17a6b, elavl4, zic2a, cbln1, map1b, gadd45ab, vamp1, stmn2a

## Sheet: neurons
Subclustering of neurons
cluster	assigned name	top markers
1	Granulle cells	fat2, zic1, neurod1, qkia, olfm1a, nebl
2	Granulle cells	fat2, zic1, neurod1, qkia, olfm1a, nebl, atp1b1b, pim1
3	Neurons glutamatargic	nrgna, adcyap1b, nell2b, bhlhe22, chga, c1ql3b.1, efna1b
4	Granulle cells	fat2, zic1, neurod1, qkia, atp1b1b, si:dkey-4p15.3, grm1b
5	Neurons gabaergic	gad2, gad1b, scg2b, slc32a1, slc6a1b, dlx5a
6	Granulle cells tcima+	fat2, zic1, neurod1, qkia, olfm1a, nebl, atp1b1b, pim1, tcima
7	Granulle cells stxbp6l+	fat2, zic1, neurod1, qkia, olfm1a, nebl, stxbp6l
8	Neurons gabaergic	gad2, gad1b, slc32a1, slc6a1b, pax7, hivep1
9	Neurons newborn	tubb5, cnp, tuba1a, tsmb, bcam, sox4a.1
10	Neurons glutamatergic lhx9+	adcyap1b, nell2b, slc17a6a, lhx9
11	Granule cells	fat2, zic1, neurod1, qkia, olfm1a, nebl, FO704772.1, BX548011.2
12	Neurons gabaergic penkb+	penkb, nrgna, rtn4rl2a, six3b, six3a, arl5c
13	Neurons newborn bnc2+	tubb5, tsmb, bnc2, zfhx3, zfhx4
14	Granule cells	si:dkey-4p15.3, grm1b, atf3, dusp5
15	Neurons gabaergic cort+	cort, chodl, synpr, egr4, dlx5a
16	Neurons hypothalamus	chgb, prdx1, txn, msi2b
17	Granulle cells tcima+	egr1, tcima, uts1, scrt1b, dlg1
18	Habenula ventral	egr4, egr1, kiss1, gng14, prkcq
19	Habenula dorsal	nwd2, tac3a, gng8, g0s2
20	Neurons glutamatergic/granule cells	qkia, zbtb18, nell2b, vsnl1a
21	Neurons newborn neurod1+	neurod1, zbtb18, hmgb2a, tubb5, cnp
22	Neurons gabaergic sst1.1+	gad1b, scg2b, slc32a1, slc6a1b, sst1.1, npy, sox6, lhx6
23	Purkinje neurons	aldoca, itpr1b, myo18aa, roraa

## Sheet: radial_glia
Subclustering of radial glia
cluster	assigned name	top markers	regional status (70% cutoff)	number of cells
1	Radial glia id2b+	id2b, arl5c, lipg, zgc:153704, foxg1a	global	2648
2	Radial glia snap25a+	snap25a, tmsb2, snap25b	global	3180
3	Proliferating cells mki67+	hmgn2, hmgb2a, tuba8l, mki67, top2a, nusap1, cenpf, pcna, stmn1a, hmgb2b	global	1248
4	Radial glia nppc+	endouc, slc7a10a, nppc, itih1, slc6a1b, ndrg3a	global	1155
5	Radial glia apof+	si:dkey−238o13.4, apof, robo4, zgc:109949, zgc:165461, mgll, slc6a1b, ndrg3a, cyp26b1	regional (mes)	1690
6	Radial glia prss35+ (Bergmann glia)	prss35, sept5a, myo18aa, gria4a, tagln2, svep1, gpr37l1a, spock3	regional (rhom)	880
7	Radial glia id3+	AL954697.1, id3, porb, pimr207, sulf1, fezf2, her9, her4.1, her4.4, slc16a9a, nkx2.4b, nkx2.4a	regional (dien)	745
8	Proliferating cells mcm6+	mcm2, hells, mcm6, cdca7a, mcm5, npm1a, pcna, stmn1a, hmgb2b	global	659
9	Radial glia enkur+	foxj1a, enkur, anxa2a, smkr1, tbata, meig1, vim	global	637
10	Radial glia her4++	foxg1a, her9, her4.1, her4.4	global	630
11	Radial glia foxn4+	si:ch211−69b22.5, col15a1b, foxn4, zic6, adcyap1b, cep112, cebpd	regional (mes)	500
12	Radial glia crabp1b+	crabp1b, ace, waplb, msx3, msx1b, zic6, gdf10a, cntfr, ccnd2a, b3gnt7l	regional (rhom)	407
13	Radial glia ntn1b+	ntn1b, foxp4, fgfr3, nr2f2, nr2f1b, scube1, nkd1, nkx2.4b, nkx2.4a, her9, her4.1, her4.4	regional (dien)	386
14	Radial glia nrg1+	hapln4, nrg1, sema4bb, nav2b, rhbg, proca1, slc7a2, laptm4b, aqp1a.1, itih1, adcyap1b, cyp26b1	regional (rhom)	384
15	Neuroepithelial cells	clu, rbp4, fabp7b, krt18, cyr61, vim, angptl4	global	234
16	Radial glia RP high	rps26l, rps12, rpl12, rps29,	regional (rhom)	232
17	Radial glia stat2+	lgals2a, zgc:123068, pnp6, stat2, isg15, rsad2, zgc:153704	global	139
18	Radial glia stra6+	aldh1a2, cyp27c1, stra6, rdh10a, rbp5, aoc2, scube1	regional (mes)	75

## Sheet: oligodendroglia
Subclustering of oligodendroglia
cluster	assigned name	top markers
1	Oligodendrocytes (mpz)	cd59, mbpa, mpz, glula, plp1b, cd9b, csrp1b, fabp2, sept8b, clasp2, olig2
2	Oligodendrocyte precursor cells / differentiating	aplnra, sema5a, aplnrb, gria2b, scg3, cxcl12a, nptx1l, igsf9ba, traf4a, gria4a, olig1
3	Oligodendrocytes (gpr17+)	gpm6bb, lgals2a, tnr, vcanb, draxin, c7b, gpr17
4	Oligodendrocytes (mbpb)	cd59, mpz, mbpb, plp1b, calm3a, map4l, elovl1b, mybphb, apoeb

## Sheet: immune_cells
Subclustering of immune cells
cluster	assigned name	top markers
1	Microglia	apoeb, il1b, egr1a, egr1, vmp1
2	T cells il2rb+	ccl38.6, ccl36.1, il2rb
3	Macrophages siglec15l+	mpeg1.1, siglec15l, hepacam2, chl1a
4	T cells zap70+	ccl34b.4, cxcr4a, zap70
5	Th2-like cells il4+	il4, il13, il11b, cldni
6	T cells lcp2b+	vaspa, mef2b, lcp2b
7	Macrophages ccl34a.4+	mpeg1.1, ccl34a.4, si:dkey-5n18.1, s100a10b, krt8
8	Macrophages ccl35.2+	mpeg1.1, BX323596.2, ccl35.2, cxcl11.6
9	Macrophages p2rx3a+	mpeg1.1, p2rx3a, p2rx3b, ctsbb
10	B cells	ighv1-4, igic1s1, igl3v5
11	T cell-like spink4+	tppp, cfbl, spink4
12	Proliferating immune cells	hmgn1, mki67, top2a, cdk1
13	Neutrophils	lyz, npsn, scpp8, mpx, apin
14	Blood vessel/thrombocytes	fn1b, admb, itga2b, mpl, sele, rag1, cd8b

## Sheet: description
dataset EV2: Selected marker genes for all cell subtypes
