# Supplementary material for: Dissecting the spatiotemporal diversity of adult neural stem cells
Source: Mol Syst Biol. 2024 Feb 16;20(4):321–37. doi: 10.1038/s44320-024-00022-z (PMC10987636; doi:10.1038/s44320-024-00022-z)
Supplement: Supplementary file 4 — Data Set EV3 [file 44320_2024_22_MOESM4_ESM.xlsx]

## Sheet: RG cell state markers
gene	avg_log2FC	p_val_adj	cluster	celltype
si:ch211-251b21.1	1.77648	2.23938e-239	1	Radial glia id2b+
fosab	1.17303	1.0575e-217	1	Radial glia id2b+
lipg	1.55564	4.64078e-217	1	Radial glia id2b+
grm2b	1.41773	1.1644e-209	1	Radial glia id2b+
foxg1a	1.1524	1.45814e-203	1	Radial glia id2b+
CR383676.1	0.685614	1.16799e-197	1	Radial glia id2b+
jdp2b	1.76245	1.5704e-185	1	Radial glia id2b+
gadd45ba	1.00983	3.36933e-174	1	Radial glia id2b+
mcl1a	1.15422	6.45327e-174	1	Radial glia id2b+
zgc:153704	1.64956	1.35217e-166	1	Radial glia id2b+
fosb	1.54083	3.64697e-165	1	Radial glia id2b+
id2b	1.86854	1.55034e-162	1	Radial glia id2b+
ngfra	1.04246	1.57595e-152	1	Radial glia id2b+
junba	1.15821	9.86928e-148	1	Radial glia id2b+
angptl4	1.41272	1.39313e-141	1	Radial glia id2b+
her4.1	1.02106	2.72252e-138	1	Radial glia id2b+
junbb	1.49276	7.55484e-136	1	Radial glia id2b+
si:ch211-153f2.7	1.34356	9.58155e-133	1	Radial glia id2b+
her4.2	0.899477	1.31708e-132	1	Radial glia id2b+
cebpd	1.14623	1.27521e-131	1	Radial glia id2b+
fam19a5a	0.803622	3.73349e-118	1	Radial glia id2b+
calb2a	0.633781	1.05582e-117	1	Radial glia id2b+
hs3st1l2	1.00072	1.24832e-111	1	Radial glia id2b+
her4.4	0.932385	4.67752e-111	1	Radial glia id2b+
cd82a	1.02402	6.43523e-106	1	Radial glia id2b+
hsd17b3	1.00546	1.42373e-105	1	Radial glia id2b+
jun	0.843031	2.05128e-102	1	Radial glia id2b+
sfrp1a	0.74653	2.72833e-100	1	Radial glia id2b+
her4.2.1	0.86334	1.7659e-97	1	Radial glia id2b+
btg2	0.880329	3.79727e-93	1	Radial glia id2b+
FAT4	0.777058	4.66336e-92	1	Radial glia id2b+
emx3	0.5416	7.31456e-86	1	Radial glia id2b+
hsp90aa1.2	0.749926	1.40274e-85	1	Radial glia id2b+
hsp70l	0.475012	1.88055e-80	1	Radial glia id2b+
lix1	0.75783	1.61242e-76	1	Radial glia id2b+
igf2b	0.78952	1.58286e-75	1	Radial glia id2b+
arl5c	1.57778	1.45045e-73	1	Radial glia id2b+
zgc:165461	0.3681	1.5551e-71	1	Radial glia id2b+
slc13a5a	0.681292	8.58042e-68	1	Radial glia id2b+
luzp2	1.00634	1.02642e-65	1	Radial glia id2b+
ucp2	1.02081	5.22364e-65	1	Radial glia id2b+
slc1a4	0.858391	1.49191e-64	1	Radial glia id2b+
ndnf	0.761612	2.70236e-64	1	Radial glia id2b+
slc1a3a	0.680045	5.26672e-62	1	Radial glia id2b+
nocta	0.954385	3.78384e-61	1	Radial glia id2b+
her4.3	0.785407	6.7374e-61	1	Radial glia id2b+
mcl1b	0.994882	9.17492e-61	1	Radial glia id2b+
egr2b	1.04543	1.63021e-59	1	Radial glia id2b+
rsrp1	0.646779	9.54997e-59	1	Radial glia id2b+
hsp70.3	0.498302	1.55544e-57	1	Radial glia id2b+
f3b	1.39157	2.45963e-56	1	Radial glia id2b+
gpc1b	0.590163	2.65648e-56	1	Radial glia id2b+
her15.2	0.399981	5.17431e-56	1	Radial glia id2b+
lhx2b	0.553279	4.40943e-55	1	Radial glia id2b+
ubb	0.596008	5.04585e-54	1	Radial glia id2b+
hsp70.2	0.52278	5.86461e-54	1	Radial glia id2b+
cyp3c1	0.657176	1.14805e-53	1	Radial glia id2b+
atf3	0.865224	7.9249e-53	1	Radial glia id2b+
mdka	0.569319	1.35042e-52	1	Radial glia id2b+
pim1	0.840004	1.97805e-52	1	Radial glia id2b+
rpz5	1.10615	4.3298e-50	1	Radial glia id2b+
fosl1a	1.11128	6.16256e-50	1	Radial glia id2b+
hsp70.1	0.560887	4.76571e-48	1	Radial glia id2b+
dnajb1b	0.617812	1.62343e-45	1	Radial glia id2b+
ddx5	0.685683	1.41743e-44	1	Radial glia id2b+
metrn	0.682299	1.06479e-43	1	Radial glia id2b+
her6	0.618327	1.12887e-42	1	Radial glia id2b+
zgc:112332	0.670251	1.15379e-42	1	Radial glia id2b+
mfge8a	0.537082	1.23501e-40	1	Radial glia id2b+
fxyd6l	0.662239	8.90038e-40	1	Radial glia id2b+
dusp2	0.841469	2.40223e-39	1	Radial glia id2b+
slc1a2b	0.271883	2.23968e-38	1	Radial glia id2b+
xbp1	0.891372	1.73516e-37	1	Radial glia id2b+
cbx7a	0.741429	1.77435e-37	1	Radial glia id2b+
efnb2a	0.800973	3.12599e-37	1	Radial glia id2b+
si:ch1073-303k11.2	0.654987	3.27276e-35	1	Radial glia id2b+
tob1a	0.778742	6.52783e-35	1	Radial glia id2b+
wnt7bb	0.491906	5.41741e-34	1	Radial glia id2b+
rhobtb2a	0.551229	2.77322e-33	1	Radial glia id2b+
si:ch73-335l21.4	1.23823	2.49948e-32	1	Radial glia id2b+
hopx	0.760618	3.51525e-32	1	Radial glia id2b+
slc1a3b	0.576824	1.41299e-31	1	Radial glia id2b+
sox1a	0.476945	6.90227e-31	1	Radial glia id2b+
wnt7aa	0.772423	8.34908e-31	1	Radial glia id2b+
cd81a	0.533608	8.68387e-31	1	Radial glia id2b+
mycb	1.15725	9.41256e-31	1	Radial glia id2b+
si:ch211-66e2.5	0.597587	1.67943e-30	1	Radial glia id2b+
nr4a1	0.645009	1.26639e-29	1	Radial glia id2b+
cyp51	0.704955	4.64692e-29	1	Radial glia id2b+
tob1b	0.635148	5.2078e-29	1	Radial glia id2b+
sox19b	0.451877	5.2759e-29	1	Radial glia id2b+
sfrp5	0.527814	1.30334e-28	1	Radial glia id2b+
hmox1a	0.340999	1.67749e-28	1	Radial glia id2b+
si:ch211-202a12.4	0.454877	4.64961e-27	1	Radial glia id2b+
emx2	0.294138	5.69431e-27	1	Radial glia id2b+
sqlea	0.599988	2.2186e-26	1	Radial glia id2b+
gfap	0.275817	4.69355e-26	1	Radial glia id2b+
sdc4	0.992831	1.54907e-25	1	Radial glia id2b+
cyr61	0.41633	1.00835e-24	1	Radial glia id2b+
myl9a	0.3479	2.73889e-23	1	Radial glia id2b+
palm1a	0.49136	6.72698e-23	1	Radial glia id2b+
si:dkey-4p15.3	0.696637	7.23233e-23	1	Radial glia id2b+
slc27a1b.1	0.478323	2.35896e-22	1	Radial glia id2b+
tdh	0.56135	2.51396e-22	1	Radial glia id2b+
aoc2	0.257445	2.47276e-21	1	Radial glia id2b+
f3a	0.804765	4.14006e-21	1	Radial glia id2b+
bag3	0.648008	4.95076e-21	1	Radial glia id2b+
higd1a	0.629659	5.10108e-21	1	Radial glia id2b+
ak5	0.385017	6.68254e-21	1	Radial glia id2b+
glula	0.349769	9.71848e-21	1	Radial glia id2b+
zgc:174888	0.584258	1.87278e-20	1	Radial glia id2b+
itm2cb	0.659293	2.79012e-20	1	Radial glia id2b+
ptgdsb.1	0.628778	1.48378e-19	1	Radial glia id2b+
kif1aa	0.469247	2.03068e-19	1	Radial glia id2b+
wls	0.54195	4.33413e-19	1	Radial glia id2b+
hepacama	0.44505	5.99542e-19	1	Radial glia id2b+
sc:d189	0.336973	6.61869e-19	1	Radial glia id2b+
crtac1a	0.406033	1.08247e-18	1	Radial glia id2b+
prss23	0.434592	1.09243e-18	1	Radial glia id2b+
hsph1	0.802788	1.09477e-18	1	Radial glia id2b+
ptn	0.346667	1.30476e-18	1	Radial glia id2b+
tm7sf2	0.394695	2.37767e-18	1	Radial glia id2b+
usp2a	0.539177	3.3221e-18	1	Radial glia id2b+
slc25a25a	0.56775	1.46464e-17	1	Radial glia id2b+
s1pr1	0.39633	1.52136e-17	1	Radial glia id2b+
rdh8a	0.34359	1.94311e-17	1	Radial glia id2b+
si:dkey-177p2.6	0.569175	1.99896e-17	1	Radial glia id2b+
DNAJA4	0.652338	2.31863e-17	1	Radial glia id2b+
egr2a	0.699503	2.43262e-17	1	Radial glia id2b+
pfkfb4b	0.460416	2.62877e-17	1	Radial glia id2b+
abi3a	0.430784	4.68353e-17	1	Radial glia id2b+
plxnb1b	0.515413	9.57019e-17	1	Radial glia id2b+
rassf8b	0.359972	1.0492e-16	1	Radial glia id2b+
id1	0.448938	1.37933e-16	1	Radial glia id2b+
gas1a	0.451919	1.41065e-16	1	Radial glia id2b+
cspg5b	0.478703	1.9025e-16	1	Radial glia id2b+
epha4a	0.407441	2.09168e-16	1	Radial glia id2b+
cd63	0.251297	2.53071e-16	1	Radial glia id2b+
chl1a	0.403616	3.24803e-16	1	Radial glia id2b+
arhgap42a	0.368029	4.42861e-15	1	Radial glia id2b+
dio2	0.287933	6.48885e-15	1	Radial glia id2b+
hspb1	0.554808	1.39479e-14	1	Radial glia id2b+
msmo1	0.5858	1.95282e-14	1	Radial glia id2b+
pim3	0.540962	1.96896e-14	1	Radial glia id2b+
prom1a	0.449524	3.06502e-14	1	Radial glia id2b+
dpyda.1	0.46108	3.19766e-14	1	Radial glia id2b+
fosl2	0.568103	3.62251e-14	1	Radial glia id2b+
arg2	0.825965	4.36759e-14	1	Radial glia id2b+
tom1	0.297793	4.94431e-14	1	Radial glia id2b+
klf6a	0.70545	5.77872e-14	1	Radial glia id2b+
mfsd2ab	0.472049	1.08527e-13	1	Radial glia id2b+
rhpn2	0.456338	1.16729e-13	1	Radial glia id2b+
hmgcra	0.532159	1.36253e-13	1	Radial glia id2b+
krt8	0.320993	1.74899e-13	1	Radial glia id2b+
sat1a.2	0.52673	2.8401e-13	1	Radial glia id2b+
bzw1b	0.609349	5.19812e-13	1	Radial glia id2b+
mid1ip1l	0.400038	6.10358e-13	1	Radial glia id2b+
daam1a	0.390462	1.16931e-12	1	Radial glia id2b+
si:dkey-205h13.1	0.506214	1.41464e-12	1	Radial glia id2b+
irf2bp2b	0.435021	2.08624e-12	1	Radial glia id2b+
selenop	0.341523	2.70369e-12	1	Radial glia id2b+
cebpb	0.611841	3.82008e-12	1	Radial glia id2b+
klf11b	0.388781	4.32579e-12	1	Radial glia id2b+
idh1	0.333052	7.58055e-12	1	Radial glia id2b+
ddit3	0.500369	1.46669e-11	1	Radial glia id2b+
scg5	0.389466	3.0165e-11	1	Radial glia id2b+
jund	0.514657	4.37453e-11	1	Radial glia id2b+
ptprz1b	0.488064	1.35854e-10	1	Radial glia id2b+
insig1	0.498724	1.53646e-10	1	Radial glia id2b+
mtss1lb	0.343572	1.59819e-10	1	Radial glia id2b+
epdr1	0.300273	2.71756e-10	1	Radial glia id2b+
glulb	0.358829	5.09238e-10	1	Radial glia id2b+
fam69c	0.278858	3.29553e-09	1	Radial glia id2b+
hmgcs1	0.448387	3.51236e-09	1	Radial glia id2b+
hspa4a	0.957392	3.5225e-09	1	Radial glia id2b+
il1rapl1a	0.2967	4.63516e-09	1	Radial glia id2b+
cdon	0.429086	6.38962e-09	1	Radial glia id2b+
zfp36l1b	0.436952	1.30092e-08	1	Radial glia id2b+
ctsf	0.307131	1.48099e-08	1	Radial glia id2b+
spry4	0.634238	2.78024e-08	1	Radial glia id2b+
mych	0.672557	3.69426e-08	1	Radial glia id2b+
nrarpb	0.413949	3.74511e-08	1	Radial glia id2b+
mgll	0.261389	4.53601e-08	1	Radial glia id2b+
gpt2l	0.299699	5.44515e-08	1	Radial glia id2b+
wscd1b	0.345598	6.17998e-08	1	Radial glia id2b+
timp4.3	0.351341	7.02748e-08	1	Radial glia id2b+
pkig	0.29412	8.05068e-08	1	Radial glia id2b+
fam43b	0.273191	9.49709e-08	1	Radial glia id2b+
CABZ01049847.1	0.300219	1.00327e-07	1	Radial glia id2b+
lrig1	0.404354	1.09966e-07	1	Radial glia id2b+
prelid3b	0.587009	1.61789e-07	1	Radial glia id2b+
zgc:162780	0.338553	2.08053e-07	1	Radial glia id2b+
actb1	0.430537	3.19066e-07	1	Radial glia id2b+
iqca1	0.264431	3.60126e-07	1	Radial glia id2b+
negr1	0.272633	3.81249e-07	1	Radial glia id2b+
nanos1	0.31145	4.12169e-07	1	Radial glia id2b+
mknk2b	0.521443	5.88487e-07	1	Radial glia id2b+
cadm3	0.296235	6.08369e-07	1	Radial glia id2b+
ptprn2	0.271508	6.20731e-07	1	Radial glia id2b+
ebp	0.423437	1.11865e-06	1	Radial glia id2b+
auts2b	0.312995	1.15871e-06	1	Radial glia id2b+
her9	0.37108	1.65111e-06	1	Radial glia id2b+
tmem176l.1	0.281434	1.85977e-06	1	Radial glia id2b+
si:dkey-85k7.7	0.328771	2.49414e-06	1	Radial glia id2b+
crip3	0.311237	3.20508e-06	1	Radial glia id2b+
mhc1zba	0.356109	3.22051e-06	1	Radial glia id2b+
mboat1	0.311068	3.29226e-06	1	Radial glia id2b+
dhcr7	0.397554	3.54716e-06	1	Radial glia id2b+
prex2	0.3824	3.58533e-06	1	Radial glia id2b+
ctnna2	0.352512	3.95541e-06	1	Radial glia id2b+
zfp36l2	0.275301	4.8808e-06	1	Radial glia id2b+
gnsa	0.287024	5.09677e-06	1	Radial glia id2b+
alas1	0.424689	5.15769e-06	1	Radial glia id2b+
btbd6a	0.263853	5.995e-06	1	Radial glia id2b+
cyp39a1	0.386781	8.15252e-06	1	Radial glia id2b+
cited4b	0.345374	8.38972e-06	1	Radial glia id2b+
b2m	0.311075	1.13116e-05	1	Radial glia id2b+
egr4	0.863501	3.45684e-05	1	Radial glia id2b+
socs3a	0.298454	3.68812e-05	1	Radial glia id2b+
dnmbp	0.38615	4.10093e-05	1	Radial glia id2b+
ier5	0.499738	4.91934e-05	1	Radial glia id2b+
lpin1	0.371823	5.18765e-05	1	Radial glia id2b+
pptc7a	0.51372	9.26254e-05	1	Radial glia id2b+
cited4a	0.478008	0.000108701	1	Radial glia id2b+
notch3	0.321985	0.00015894	1	Radial glia id2b+
aclya	0.317964	0.000226398	1	Radial glia id2b+
zgc:162730	0.264373	0.000320628	1	Radial glia id2b+
PPP2CA	0.328031	0.000528159	1	Radial glia id2b+
tmem50a	0.272325	0.000748813	1	Radial glia id2b+
ier2a	0.482599	0.000903006	1	Radial glia id2b+
nrarpa	0.40344	0.000989936	1	Radial glia id2b+
ntrk2a	0.429325	0.00099467	1	Radial glia id2b+
myl9b	0.309627	0.00109219	1	Radial glia id2b+
kcnn3	0.256339	0.00114077	1	Radial glia id2b+
si:ch211-195b15.8	0.574755	0.00269062	1	Radial glia id2b+
vcam1b	0.310683	0.0040526	1	Radial glia id2b+
ncalda	0.380054	0.00421727	1	Radial glia id2b+
sc5d	0.329677	0.00437822	1	Radial glia id2b+
clk4a	0.342287	0.00585072	1	Radial glia id2b+
fdps	0.358056	0.00590751	1	Radial glia id2b+
epd	2.33753	0	2	Radial glia snap25a+
mbpa	2.09586	0	2	Radial glia snap25a+
apoc1	2.07976	5.77396e-292	2	Radial glia snap25a+
cd59	1.87661	7.21043e-226	2	Radial glia snap25a+
NC-002333.4	0.69178	1.10256e-195	2	Radial glia snap25a+
mt-co3	0.834742	9.71101e-173	2	Radial glia snap25a+
snap25a	1.58267	4.8902e-172	2	Radial glia snap25a+
plp1b	1.45899	1.17955e-166	2	Radial glia snap25a+
ggctb	1.34376	3.01181e-160	2	Radial glia snap25a+
mt-co2	0.806849	1.69046e-153	2	Radial glia snap25a+
flj13639	1.3872	2.59145e-129	2	Radial glia snap25a+
cd74a	1.3981	4.59523e-123	2	Radial glia snap25a+
mpz	1.26996	1.62245e-122	2	Radial glia snap25a+
mt-atp6	0.738937	2.41878e-119	2	Radial glia snap25a+
ccl34b.1	1.17854	3.87018e-115	2	Radial glia snap25a+
mt-cyb	0.732342	4.5295e-108	2	Radial glia snap25a+
mt-co1	0.698178	2.26898e-99	2	Radial glia snap25a+
si:ch211-5k11.8	1.11386	6.06829e-96	2	Radial glia snap25a+
NC-002333.17	0.637987	1.54318e-91	2	Radial glia snap25a+
npy	1.00876	1.23276e-83	2	Radial glia snap25a+
tmsb2	1.31849	2.57085e-76	2	Radial glia snap25a+
si:ch211-286c4.6	1.01929	6.51377e-76	2	Radial glia snap25a+
CR318588.4	1.01243	1.10226e-75	2	Radial glia snap25a+
gapdhs	0.590252	3.01014e-69	2	Radial glia snap25a+
mt-nd4	0.837924	1.23839e-68	2	Radial glia snap25a+
mt-nd1	0.623889	1.26172e-68	2	Radial glia snap25a+
snap25b	1.19193	1.68389e-68	2	Radial glia snap25a+
calm1a	1.14609	3.6884e-68	2	Radial glia snap25a+
hbba1.1	0.882907	4.14104e-66	2	Radial glia snap25a+
mt-nd3	0.797548	1.32211e-58	2	Radial glia snap25a+
pcp4a	1.08882	4.32561e-58	2	Radial glia snap25a+
mt-nd2	0.685474	5.5166e-48	2	Radial glia snap25a+
nptna	0.952391	3.40128e-41	2	Radial glia snap25a+
si:dkey-238o13.4	0.74259	9.67838e-41	2	Radial glia snap25a+
ndrg3a	0.454249	6.0756e-36	2	Radial glia snap25a+
ndrg4	1.1965	4.09057e-34	2	Radial glia snap25a+
stxbp6l	1.10624	4.17337e-34	2	Radial glia snap25a+
gng3	1.01723	1.11964e-31	2	Radial glia snap25a+
cox7c	0.83673	1.70478e-30	2	Radial glia snap25a+
glula	0.385277	1.44663e-29	2	Radial glia snap25a+
mt2	0.765092	2.41272e-29	2	Radial glia snap25a+
mbpb	1.03583	6.5709e-28	2	Radial glia snap25a+
olfm1b	0.945291	5.41e-27	2	Radial glia snap25a+
gad2	1.00864	1.10649e-26	2	Radial glia snap25a+
acbd7	0.65211	1.55367e-26	2	Radial glia snap25a+
ckbb	0.352675	2.7788e-26	2	Radial glia snap25a+
BX936284.1	0.939388	1.04038e-25	2	Radial glia snap25a+
sncgb	0.915081	3.66693e-25	2	Radial glia snap25a+
zgc:158463	0.552003	5.10652e-23	2	Radial glia snap25a+
stx1b	1.06881	6.65973e-23	2	Radial glia snap25a+
gap43	0.918371	5.52405e-22	2	Radial glia snap25a+
ppiab	0.492707	2.7358e-21	2	Radial glia snap25a+
stxbp1a	0.921629	2.80772e-20	2	Radial glia snap25a+
atp1a3a	0.944306	3.27237e-19	2	Radial glia snap25a+
sncb	0.934825	3.35178e-18	2	Radial glia snap25a+
si:dkey-33c12.3	0.836067	6.82442e-18	2	Radial glia snap25a+
sv2a	0.899474	9.73699e-18	2	Radial glia snap25a+
gstm.1	0.254943	1.43273e-17	2	Radial glia snap25a+
pfn1	0.782461	3.441e-17	2	Radial glia snap25a+
efhd1	0.507772	4.71246e-17	2	Radial glia snap25a+
nsfa	0.710578	4.11885e-16	2	Radial glia snap25a+
c1qtnf4	0.782834	7.10252e-16	2	Radial glia snap25a+
pclob	0.820212	3.30403e-15	2	Radial glia snap25a+
elocb	0.28746	3.85872e-15	2	Radial glia snap25a+
marcksl1b	0.474866	4.04057e-15	2	Radial glia snap25a+
pcsk1nl	0.749052	4.72505e-15	2	Radial glia snap25a+
fabp7a	0.301172	4.81038e-15	2	Radial glia snap25a+
ywhag2	0.888411	1.19817e-14	2	Radial glia snap25a+
map1aa	0.956823	2.22451e-14	2	Radial glia snap25a+
zgc:65894	0.897152	5.62125e-14	2	Radial glia snap25a+
elob.1	0.254482	9.79647e-14	2	Radial glia snap25a+
nrgna	0.798501	1.09281e-13	2	Radial glia snap25a+
stmn1b	0.413776	1.50618e-13	2	Radial glia snap25a+
stmn4	0.823834	1.91287e-13	2	Radial glia snap25a+
sem1	0.293679	3.19432e-13	2	Radial glia snap25a+
atp2b2.1	0.264382	3.80376e-13	2	Radial glia snap25a+
si:ch73-119p20.1	0.726393	5.02973e-13	2	Radial glia snap25a+
btf3l4	0.257469	2.66717e-12	2	Radial glia snap25a+
cpe	0.742193	7.55215e-12	2	Radial glia snap25a+
prdx5	0.256436	9.60764e-12	2	Radial glia snap25a+
lgals2a	0.603008	1.11191e-11	2	Radial glia snap25a+
selenow1	0.282065	1.2384e-11	2	Radial glia snap25a+
acadm	0.260615	1.97813e-11	2	Radial glia snap25a+
hypk	0.29306	2.66361e-11	2	Radial glia snap25a+
zgc:92027	0.2863	3.04905e-11	2	Radial glia snap25a+
ube2na	0.283695	4.25449e-11	2	Radial glia snap25a+
CDPF1	0.25696	5.60896e-11	2	Radial glia snap25a+
ube2v2	0.323873	7.28507e-11	2	Radial glia snap25a+
stmn2a	0.867093	8.65252e-11	2	Radial glia snap25a+
suclg1	0.278495	8.85643e-11	2	Radial glia snap25a+
tomm20b	0.256592	9.77397e-11	2	Radial glia snap25a+
tmem258	0.312946	1.15853e-10	2	Radial glia snap25a+
zgc:122979	0.696682	1.44817e-10	2	Radial glia snap25a+
ndufs4	0.34566	1.59795e-10	2	Radial glia snap25a+
arpc2	0.275897	1.99179e-10	2	Radial glia snap25a+
atp6v0ca	0.271897	2.34102e-10	2	Radial glia snap25a+
vps28	0.273905	2.58641e-10	2	Radial glia snap25a+
fam32a	0.293655	4.76066e-10	2	Radial glia snap25a+
rab2a	0.320659	6.85726e-10	2	Radial glia snap25a+
mt-nd5	0.605082	7.77006e-10	2	Radial glia snap25a+
taf13	0.283008	8.05293e-10	2	Radial glia snap25a+
mob4	0.30865	9.06948e-10	2	Radial glia snap25a+
sri	0.301627	9.97199e-10	2	Radial glia snap25a+
mtpn	0.304448	1.22806e-09	2	Radial glia snap25a+
2006-09-01	0.314687	1.28608e-09	2	Radial glia snap25a+
calm1b	0.962891	1.38924e-09	2	Radial glia snap25a+
ndufv1	0.255102	1.62399e-09	2	Radial glia snap25a+
jpt1b	0.357305	1.93072e-09	2	Radial glia snap25a+
si:ch211-140m22.7	0.277548	1.95454e-09	2	Radial glia snap25a+
myl6	0.298062	2.1234e-09	2	Radial glia snap25a+
ap2m1b	0.355534	2.82091e-09	2	Radial glia snap25a+
dbi	0.265421	4.01665e-09	2	Radial glia snap25a+
rnf185	0.274861	6.44343e-09	2	Radial glia snap25a+
rnf7	0.316192	7.40598e-09	2	Radial glia snap25a+
gstp1	0.464122	7.55688e-09	2	Radial glia snap25a+
nat16	0.818541	7.64488e-09	2	Radial glia snap25a+
selenow2a	0.291475	9.72416e-09	2	Radial glia snap25a+
map1lc3b	0.292132	1.00235e-08	2	Radial glia snap25a+
cst14a.2	0.304733	1.0197e-08	2	Radial glia snap25a+
mrpl34	0.267445	1.20225e-08	2	Radial glia snap25a+
tomm5	0.262005	1.31445e-08	2	Radial glia snap25a+
atp6v1e1a	0.295755	1.4065e-08	2	Radial glia snap25a+
edf1	0.380793	1.45222e-08	2	Radial glia snap25a+
si:ch211-160e1.5	0.290375	1.62756e-08	2	Radial glia snap25a+
cox7a3	0.265276	2.89382e-08	2	Radial glia snap25a+
gmfb	0.261481	2.94433e-08	2	Radial glia snap25a+
ccdc124	0.302117	4.07112e-08	2	Radial glia snap25a+
mob1bb	0.2514	4.49661e-08	2	Radial glia snap25a+
rbx1	0.334104	5.22784e-08	2	Radial glia snap25a+
chmp4ba	0.250373	5.54828e-08	2	Radial glia snap25a+
eno2	0.706126	5.66086e-08	2	Radial glia snap25a+
sdha	0.308032	6.85398e-08	2	Radial glia snap25a+
vapal	0.256828	7.35936e-08	2	Radial glia snap25a+
arpc4l	0.270875	7.9082e-08	2	Radial glia snap25a+
eef1a1a	0.285425	8.36793e-08	2	Radial glia snap25a+
mdh2	0.316046	8.37604e-08	2	Radial glia snap25a+
ndufb6	0.319884	9.29079e-08	2	Radial glia snap25a+
cox8a	0.728119	1.29897e-07	2	Radial glia snap25a+
gabarapa	0.326522	1.38031e-07	2	Radial glia snap25a+
ptmaa	0.449552	1.45795e-07	2	Radial glia snap25a+
atp5l	0.62164	1.52443e-07	2	Radial glia snap25a+
HADHB	0.325653	2.06596e-07	2	Radial glia snap25a+
arpc3	0.305253	3.05763e-07	2	Radial glia snap25a+
tma7	0.291726	3.19319e-07	2	Radial glia snap25a+
pabpc1a	0.318794	4.41925e-07	2	Radial glia snap25a+
minos1	0.275064	4.63801e-07	2	Radial glia snap25a+
atp5if1a	0.350969	5.08066e-07	2	Radial glia snap25a+
si:dkey-13i19.8	0.302656	5.43159e-07	2	Radial glia snap25a+
chp2	0.250963	6.4748e-07	2	Radial glia snap25a+
fdx1	0.302047	6.81509e-07	2	Radial glia snap25a+
serf2	0.284361	9.64454e-07	2	Radial glia snap25a+
cox4i1	0.723561	9.70475e-07	2	Radial glia snap25a+
cops9	0.271573	1.095e-06	2	Radial glia snap25a+
pbxip1b	0.287053	1.18548e-06	2	Radial glia snap25a+
chchd10	0.331513	1.39655e-06	2	Radial glia snap25a+
fam162a	0.298687	1.67748e-06	2	Radial glia snap25a+
tmsb4x	0.342821	1.85482e-06	2	Radial glia snap25a+
eef2l2	0.274866	2.14325e-06	2	Radial glia snap25a+
sdhb	0.281836	3.07777e-06	2	Radial glia snap25a+
atp6v0cb	0.796706	3.15213e-06	2	Radial glia snap25a+
vps29	0.331008	3.72399e-06	2	Radial glia snap25a+
ccdc32	0.262366	4.44317e-06	2	Radial glia snap25a+
zgc:85777	0.27611	4.91162e-06	2	Radial glia snap25a+
ptp4a1	0.279771	5.09807e-06	2	Radial glia snap25a+
acadl	0.333722	5.32398e-06	2	Radial glia snap25a+
eif1axb	0.339362	6.5824e-06	2	Radial glia snap25a+
sypb	0.731879	6.7587e-06	2	Radial glia snap25a+
ndufab1a	0.414912	6.8197e-06	2	Radial glia snap25a+
nudt5	0.264507	7.4286e-06	2	Radial glia snap25a+
rap1b	0.32161	8.3044e-06	2	Radial glia snap25a+
smim13	0.29099	9.10889e-06	2	Radial glia snap25a+
anxa13	0.292593	1.16802e-05	2	Radial glia snap25a+
ost4	0.324601	1.28976e-05	2	Radial glia snap25a+
pacsin1a	0.276163	1.52185e-05	2	Radial glia snap25a+
gskip	0.257736	3.52086e-05	2	Radial glia snap25a+
hmgb3b	0.32895	4.04875e-05	2	Radial glia snap25a+
litaf	0.370401	4.28599e-05	2	Radial glia snap25a+
slc25a3b	0.298836	4.4229e-05	2	Radial glia snap25a+
ccni	0.337561	5.56132e-05	2	Radial glia snap25a+
prkab1a	0.299948	5.69466e-05	2	Radial glia snap25a+
ywhae1	0.279943	5.93382e-05	2	Radial glia snap25a+
aco2	0.312214	6.86739e-05	2	Radial glia snap25a+
syt1a	0.824932	9.30992e-05	2	Radial glia snap25a+
dynll2b	0.322101	0.000123178	2	Radial glia snap25a+
cnbpb	0.272605	0.000124765	2	Radial glia snap25a+
cdc42	0.38691	0.000129778	2	Radial glia snap25a+
ywhaqb	0.374987	0.000161318	2	Radial glia snap25a+
fez1	0.353962	0.00016904	2	Radial glia snap25a+
slc25a5	0.323195	0.000176625	2	Radial glia snap25a+
snapin	0.276079	0.000207072	2	Radial glia snap25a+
clta	0.362694	0.00039163	2	Radial glia snap25a+
aldocb	0.403341	0.000418375	2	Radial glia snap25a+
clstn1	0.327039	0.000420909	2	Radial glia snap25a+
ndufa3	0.377269	0.000437672	2	Radial glia snap25a+
mllt11	0.710282	0.000446992	2	Radial glia snap25a+
pkma	0.301755	0.000486363	2	Radial glia snap25a+
sart1	0.421352	0.000581853	2	Radial glia snap25a+
ndufa7	0.327855	0.000766928	2	Radial glia snap25a+
uqcrb	0.339044	0.000840545	2	Radial glia snap25a+
ndufv2	0.352793	0.000952286	2	Radial glia snap25a+
ap2s1	0.331212	0.00114946	2	Radial glia snap25a+
atp5mea	0.363176	0.00120204	2	Radial glia snap25a+
cox17	0.28178	0.00129369	2	Radial glia snap25a+
echs1	0.35569	0.00133052	2	Radial glia snap25a+
oaz1b	0.395156	0.00141128	2	Radial glia snap25a+
rgn	0.280944	0.00144825	2	Radial glia snap25a+
otub1b	0.306167	0.00158069	2	Radial glia snap25a+
2015-09-01	0.260539	0.0020231	2	Radial glia snap25a+
mrps36	0.342716	0.00211968	2	Radial glia snap25a+
NDUFC1	0.259455	0.00245798	2	Radial glia snap25a+
ndufb2	0.424716	0.00254604	2	Radial glia snap25a+
csdc2a	0.361815	0.00295706	2	Radial glia snap25a+
dap1b	0.311093	0.00355909	2	Radial glia snap25a+
brk1	0.418136	0.00357615	2	Radial glia snap25a+
scocb	0.338413	0.00370666	2	Radial glia snap25a+
atp5mc3b	0.627528	0.00412088	2	Radial glia snap25a+
atp5f1c	0.402533	0.0042585	2	Radial glia snap25a+
oip5-as1	0.28541	0.00428596	2	Radial glia snap25a+
atp5mc1	0.646946	0.00436154	2	Radial glia snap25a+
atp6ap2	0.373559	0.00443717	2	Radial glia snap25a+
ywhah	0.332953	0.00476364	2	Radial glia snap25a+
eci2	0.370237	0.00547964	2	Radial glia snap25a+
ndufs8a	0.297045	0.00555703	2	Radial glia snap25a+
prdx6	0.320118	0.00601029	2	Radial glia snap25a+
gpx4a	0.334818	0.00604995	2	Radial glia snap25a+
pdha1a	0.30142	0.00614529	2	Radial glia snap25a+
atp2b1a	0.278347	0.00644406	2	Radial glia snap25a+
cox7b	0.65262	0.00808587	2	Radial glia snap25a+
akt1s1	0.326977	0.0083802	2	Radial glia snap25a+
anapc11	0.252453	0.00859592	2	Radial glia snap25a+
park7	0.371499	0.00895157	2	Radial glia snap25a+
ywhaz	0.355601	0.00979031	2	Radial glia snap25a+
hmgn2	3.8654	0	3	Proliferating cells mki67+
hmgb2a	3.3575	0	3	Proliferating cells mki67+
mki67	3.24734	0	3	Proliferating cells mki67+
zgc:110425	3.11747	0	3	Proliferating cells mki67+
top2a	2.93564	0	3	Proliferating cells mki67+
nusap1	2.85514	0	3	Proliferating cells mki67+
tuba8l	2.85077	0	3	Proliferating cells mki67+
cenpf	2.75129	0	3	Proliferating cells mki67+
zgc:165555.15	2.73206	0	3	Proliferating cells mki67+
h3f3b.1	2.68108	0	3	Proliferating cells mki67+
hmgb2b	2.66425	0	3	Proliferating cells mki67+
stmn1a	2.61248	0	3	Proliferating cells mki67+
aspm	2.57695	0	3	Proliferating cells mki67+
h2afvb	2.56683	0	3	Proliferating cells mki67+
si:ch211-288g17.3	2.4999	0	3	Proliferating cells mki67+
tubb2b	2.40213	0	3	Proliferating cells mki67+
si:dkey-108k21.10	2.36907	0	3	Proliferating cells mki67+
cdk1	2.36038	0	3	Proliferating cells mki67+
ube2c	2.34944	0	3	Proliferating cells mki67+
slc29a2	2.34598	0	3	Proliferating cells mki67+
hmga1a	2.33425	0	3	Proliferating cells mki67+
si:ch73-281n10.2	2.33394	0	3	Proliferating cells mki67+
rrm2.1	2.30306	0	3	Proliferating cells mki67+
si:ch211-222l21.1	2.3005	0	3	Proliferating cells mki67+
lbr	2.28	0	3	Proliferating cells mki67+
si:ch73-1a9.3	2.14827	0	3	Proliferating cells mki67+
pcna	2.14432	0	3	Proliferating cells mki67+
insm1a	2.09176	0	3	Proliferating cells mki67+
mibp	2.07055	0	3	Proliferating cells mki67+
ccna2	2.06306	0	3	Proliferating cells mki67+
si:ch211-113a14.18	2.02397	0	3	Proliferating cells mki67+
zgc:165555.9	1.99408	0	3	Proliferating cells mki67+
DUT	1.97581	0	3	Proliferating cells mki67+
tubb4b	1.9719	0	3	Proliferating cells mki67+
tpx2	1.96489	0	3	Proliferating cells mki67+
hmgb1b	1.91523	0	3	Proliferating cells mki67+
mad2l1	1.88531	0	3	Proliferating cells mki67+
dlgap5	1.88466	0	3	Proliferating cells mki67+
smc2	1.87826	0	3	Proliferating cells mki67+
kpna2	1.8686	0	3	Proliferating cells mki67+
si:ch211-69g19.2	1.82795	0	3	Proliferating cells mki67+
stmn1b	1.82186	0	3	Proliferating cells mki67+
rrm2	1.81742	0	3	Proliferating cells mki67+
HIST2H3C	1.73419	0	3	Proliferating cells mki67+
cks2	1.71585	0	3	Proliferating cells mki67+
zgc:110540	1.71324	0	3	Proliferating cells mki67+
chaf1a	1.67448	0	3	Proliferating cells mki67+
CABZ01058261.1	1.65886	0	3	Proliferating cells mki67+
marcksb	1.63397	0	3	Proliferating cells mki67+
sinhcafl.1	1.59792	0	3	Proliferating cells mki67+
zgc:110216	1.58396	0	3	Proliferating cells mki67+
lmnb2	1.57218	0	3	Proliferating cells mki67+
aurkb	1.5603	0	3	Proliferating cells mki67+
plk1	1.55203	0	3	Proliferating cells mki67+
h2afx	1.53563	0	3	Proliferating cells mki67+
cks1b	1.5338	0	3	Proliferating cells mki67+
kifc1	1.51731	0	3	Proliferating cells mki67+
si:dkey-261m9.12	1.50124	0	3	Proliferating cells mki67+
zgc:165555.19	1.49984	0	3	Proliferating cells mki67+
birc5a	1.47553	0	3	Proliferating cells mki67+
ncapg	1.46193	0	3	Proliferating cells mki67+
cdca8	1.40017	0	3	Proliferating cells mki67+
ccnb1	1.39444	0	3	Proliferating cells mki67+
cdc20	1.35134	0	3	Proliferating cells mki67+
oprd1b	1.34754	0	3	Proliferating cells mki67+
si:ch211-244o22.2	1.34667	0	3	Proliferating cells mki67+
spc25	1.3461	0	3	Proliferating cells mki67+
kif20a	1.34314	0	3	Proliferating cells mki67+
zgc:153405	1.29507	0	3	Proliferating cells mki67+
si:ch211-161h7.4	1.29343	0	3	Proliferating cells mki67+
ncapd2	1.29122	0	3	Proliferating cells mki67+
pclaf	1.2907	0	3	Proliferating cells mki67+
ahcy	1.28479	0	3	Proliferating cells mki67+
lmnb1	1.28023	0	3	Proliferating cells mki67+
kif11	1.27443	0	3	Proliferating cells mki67+
zgc:194989	1.26965	0	3	Proliferating cells mki67+
smc4	1.2597	0	3	Proliferating cells mki67+
spc24	1.23433	0	3	Proliferating cells mki67+
wu:fb44b02	1.23316	0	3	Proliferating cells mki67+
kif20bb	1.23083	0	3	Proliferating cells mki67+
marcksa	1.22262	0	3	Proliferating cells mki67+
esco2	1.22201	0	3	Proliferating cells mki67+
si:ch211-113a14.24	1.21158	0	3	Proliferating cells mki67+
si:dkey-6i22.5	1.19147	0	3	Proliferating cells mki67+
cdc25b	1.18306	0	3	Proliferating cells mki67+
si:ch1073-153i20.4	1.16972	0	3	Proliferating cells mki67+
si:dkey-108k21.21	1.16518	0	3	Proliferating cells mki67+
fbxo5	1.15963	0	3	Proliferating cells mki67+
si:ch211-113a14.19	1.15346	0	3	Proliferating cells mki67+
rtkn2a	1.14864	0	3	Proliferating cells mki67+
nuf2	1.1432	0	3	Proliferating cells mki67+
ccnb3	1.13861	0	3	Proliferating cells mki67+
prc1a	1.13178	0	3	Proliferating cells mki67+
gtse1	1.11932	0	3	Proliferating cells mki67+
si:dkey-25o16.4	1.11418	0	3	Proliferating cells mki67+
spdl1	1.09063	0	3	Proliferating cells mki67+
cdca5	1.06933	0	3	Proliferating cells mki67+
hmmr	1.06663	0	3	Proliferating cells mki67+
g2e3	1.06367	0	3	Proliferating cells mki67+
ube2s	1.04418	0	3	Proliferating cells mki67+
anln	1.04306	0	3	Proliferating cells mki67+
kif4	1.04075	0	3	Proliferating cells mki67+
kif2c	1.04039	0	3	Proliferating cells mki67+
cenpe	1.03982	0	3	Proliferating cells mki67+
tacc3	1.02697	0	3	Proliferating cells mki67+
nsd2	1.01792	0	3	Proliferating cells mki67+
kif23	1.00222	0	3	Proliferating cells mki67+
pbk	0.993541	0	3	Proliferating cells mki67+
prc1b	0.993376	0	3	Proliferating cells mki67+
kif22	0.991329	0	3	Proliferating cells mki67+
ncaph	0.99019	0	3	Proliferating cells mki67+
kif14	0.982899	0	3	Proliferating cells mki67+
ckap2l	0.957724	0	3	Proliferating cells mki67+
pttg1	0.930749	0	3	Proliferating cells mki67+
si:dkey-30c15.10	0.924101	0	3	Proliferating cells mki67+
ndc80	0.923344	0	3	Proliferating cells mki67+
ttk	0.919138	0	3	Proliferating cells mki67+
si:ch211-266i6.3	0.904024	0	3	Proliferating cells mki67+
si:dkey-57a22.11	0.894626	0	3	Proliferating cells mki67+
alcamb	0.873896	0	3	Proliferating cells mki67+
zgc:86764	0.848957	0	3	Proliferating cells mki67+
racgap1	0.82124	0	3	Proliferating cells mki67+
mis12	0.779669	0	3	Proliferating cells mki67+
FP340257.1	0.777501	0	3	Proliferating cells mki67+
e2f8	0.777022	0	3	Proliferating cells mki67+
arhgap11a	0.759801	0	3	Proliferating cells mki67+
si:ch211-225g23.1	0.745758	0	3	Proliferating cells mki67+
knl1	0.740358	0	3	Proliferating cells mki67+
primpol	0.725816	0	3	Proliferating cells mki67+
zgc:163061.1	0.721887	0	3	Proliferating cells mki67+
hist1h2a2.1	0.708922	0	3	Proliferating cells mki67+
ercc6l	0.707554	0	3	Proliferating cells mki67+
melk	0.701162	0	3	Proliferating cells mki67+
hist2h3c	0.687704	0	3	Proliferating cells mki67+
sgo1	0.687324	0	3	Proliferating cells mki67+
bub1bb	0.678884	0	3	Proliferating cells mki67+
zgc:165555.17	0.667134	0	3	Proliferating cells mki67+
trip13	0.6531	0	3	Proliferating cells mki67+
kmt5ab	0.630754	0	3	Proliferating cells mki67+
hist1h2a4.4	0.624119	0	3	Proliferating cells mki67+
zgc:173552	0.617645	0	3	Proliferating cells mki67+
knstrn	0.608493	0	3	Proliferating cells mki67+
hist1h2a5	0.599517	0	3	Proliferating cells mki67+
ccnb2	0.583775	0	3	Proliferating cells mki67+
CU457819.1	0.576742	0	3	Proliferating cells mki67+
tuba8l4	1.95397	6.85207e-303	3	Proliferating cells mki67+
mis18bp1	0.62558	9.19659e-303	3	Proliferating cells mki67+
tubb5	1.85561	1.79615e-295	3	Proliferating cells mki67+
dek	1.50075	2.85318e-295	3	Proliferating cells mki67+
zgc:194627	0.769804	3.42956e-295	3	Proliferating cells mki67+
si:dkeyp-26a9.2	0.665437	5.20391e-295	3	Proliferating cells mki67+
si:dkey-23a13.17	0.517454	6.44852e-294	3	Proliferating cells mki67+
espl1	0.589317	2.99858e-293	3	Proliferating cells mki67+
rbbp4	1.58591	3.70535e-292	3	Proliferating cells mki67+
mus81	0.837439	1.06414e-291	3	Proliferating cells mki67+
hist1h2a11.2	0.501214	3.62689e-290	3	Proliferating cells mki67+
ptmab	1.79527	1.56159e-288	3	Proliferating cells mki67+
mxd3	1.07443	1.28703e-285	3	Proliferating cells mki67+
aurka	0.585612	2.95798e-282	3	Proliferating cells mki67+
CR354435.2	0.617578	2.88473e-279	3	Proliferating cells mki67+
banf1	1.58091	4.9719e-278	3	Proliferating cells mki67+
si:ch73-368j24.11	0.494807	5.34167e-277	3	Proliferating cells mki67+
kif20ba	0.882905	1.52964e-276	3	Proliferating cells mki67+
FP236812.4	0.490393	5.67054e-273	3	Proliferating cells mki67+
bub3	0.870038	5.90106e-272	3	Proliferating cells mki67+
snrpf	1.6104	4.86643e-271	3	Proliferating cells mki67+
cenpx	1.01361	1.46394e-269	3	Proliferating cells mki67+
tmsb	1.50643	5.17272e-269	3	Proliferating cells mki67+
lig1	1.25873	1.20173e-268	3	Proliferating cells mki67+
cenpk	0.741718	2.07564e-262	3	Proliferating cells mki67+
elavl3	1.73338	8.81609e-262	3	Proliferating cells mki67+
ska1	0.518737	4.06131e-261	3	Proliferating cells mki67+
ncaph2	0.522636	5.14702e-260	3	Proliferating cells mki67+
si:ch211-156j22.4	0.655141	1.3188e-258	3	Proliferating cells mki67+
dlb	1.19965	1.9392e-258	3	Proliferating cells mki67+
anp32b	1.3541	1.14417e-256	3	Proliferating cells mki67+
armc1l	0.742693	2.16042e-255	3	Proliferating cells mki67+
bcam	2.16093	2.16987e-255	3	Proliferating cells mki67+
tmpob	1.22004	1.54185e-251	3	Proliferating cells mki67+
cenpl	0.538783	1.55373e-251	3	Proliferating cells mki67+
golga7ba	1.10084	1.12568e-250	3	Proliferating cells mki67+
hist1h2a11.4	0.525203	9.16572e-250	3	Proliferating cells mki67+
mtfr2	0.562487	9.96512e-250	3	Proliferating cells mki67+
haus4	0.626792	4.85209e-248	3	Proliferating cells mki67+
cenph	0.696265	3.42601e-246	3	Proliferating cells mki67+
tp53inp2	1.35769	6.33542e-246	3	Proliferating cells mki67+
si:ch211-156b7.4	1.26401	4.98067e-244	3	Proliferating cells mki67+
cenpi	0.7423	4.42262e-243	3	Proliferating cells mki67+
cenpn	0.580846	6.79198e-239	3	Proliferating cells mki67+
arpp19b	1.21506	6.89891e-239	3	Proliferating cells mki67+
ube2t	0.687087	1.07277e-237	3	Proliferating cells mki67+
nutf2l	0.972364	2.90764e-237	3	Proliferating cells mki67+
suv39h1b	0.689375	5.68135e-237	3	Proliferating cells mki67+
sumo3b	1.2937	6.03349e-236	3	Proliferating cells mki67+
asf1ba	0.711687	5.19265e-235	3	Proliferating cells mki67+
rrm1	1.01314	3.39774e-233	3	Proliferating cells mki67+
BX682558.1	0.496641	7.56135e-232	3	Proliferating cells mki67+
kif15	0.63473	8.54558e-232	3	Proliferating cells mki67+
rad21a	1.35215	1.78714e-231	3	Proliferating cells mki67+
cnp	1.28576	6.54244e-231	3	Proliferating cells mki67+
ezh2	0.905866	9.37643e-226	3	Proliferating cells mki67+
si:ch211-51e12.7	1.13285	3.4939e-223	3	Proliferating cells mki67+
h2afva	1.37664	4.29062e-222	3	Proliferating cells mki67+
slbp	0.912554	3.61591e-219	3	Proliferating cells mki67+
odf2b	0.80148	9.56844e-219	3	Proliferating cells mki67+
sox11b	1.26683	9.10226e-218	3	Proliferating cells mki67+
cdk2	0.934053	6.92048e-217	3	Proliferating cells mki67+
cirbpa	1.3573	1.34324e-212	3	Proliferating cells mki67+
seta	1.47649	1.95627e-210	3	Proliferating cells mki67+
ect2	0.794207	1.04429e-209	3	Proliferating cells mki67+
snrpe	1.26754	3.64287e-209	3	Proliferating cells mki67+
dck	0.753441	3.65717e-209	3	Proliferating cells mki67+
zgc:165555.14	0.746097	5.0882e-209	3	Proliferating cells mki67+
cenpw	0.624104	6.94266e-208	3	Proliferating cells mki67+
chtf18	0.690269	1.64032e-207	3	Proliferating cells mki67+
tuba1a	1.46898	1.89885e-207	3	Proliferating cells mki67+
zgc:165555.12	1.78773	3.17092e-206	3	Proliferating cells mki67+
atoh1c	1.45515	5.66526e-206	3	Proliferating cells mki67+
rplp2l	1.33238	2.46315e-201	3	Proliferating cells mki67+
si:ch211-126c2.4	0.511424	3.27759e-201	3	Proliferating cells mki67+
si:dkey-185e18.7	0.669112	1.50001e-200	3	Proliferating cells mki67+
baz1a.1	0.989377	2.29914e-196	3	Proliferating cells mki67+
fam83d	0.743066	3.43753e-195	3	Proliferating cells mki67+
haus6	0.633166	1.2993e-194	3	Proliferating cells mki67+
mis18a	0.465889	7.63759e-194	3	Proliferating cells mki67+
snrpd1	1.23186	5.71032e-193	3	Proliferating cells mki67+
ran	1.3941	1.10178e-192	3	Proliferating cells mki67+
atad2	0.755125	5.43293e-192	3	Proliferating cells mki67+
chd7	1.26967	2.54721e-191	3	Proliferating cells mki67+
sox11a	1.29734	2.20463e-190	3	Proliferating cells mki67+
snrpg	1.13118	1.76361e-189	3	Proliferating cells mki67+
xkr5b	0.643835	1.9916e-189	3	Proliferating cells mki67+
dla	1.21213	7.66232e-186	3	Proliferating cells mki67+
fam76b	0.999598	8.69438e-186	3	Proliferating cells mki67+
ncapd3	0.611286	2.15119e-185	3	Proliferating cells mki67+
msna	1.32932	2.23319e-184	3	Proliferating cells mki67+
mybl1	0.791602	1.55958e-183	3	Proliferating cells mki67+
cirbpb	1.26151	5.19413e-183	3	Proliferating cells mki67+
depdc1a	0.698634	5.87111e-182	3	Proliferating cells mki67+
rpa3	1.13949	1.45884e-181	3	Proliferating cells mki67+
atad5a	0.799903	2.3461e-181	3	Proliferating cells mki67+
hnrnpabb	1.2086	1.00384e-180	3	Proliferating cells mki67+
cenps	0.560777	8.36716e-180	3	Proliferating cells mki67+
oip5	0.574498	2.4083e-179	3	Proliferating cells mki67+
rpa2	1.17072	5.19075e-179	3	Proliferating cells mki67+
gse1	1.31328	1.95714e-178	3	Proliferating cells mki67+
nucks1a	1.29232	1.40996e-177	3	Proliferating cells mki67+
si:ch1073-296i8.2	0.445355	7.81916e-177	3	Proliferating cells mki67+
pane1	0.758833	2.35491e-174	3	Proliferating cells mki67+
neurod1	1.67078	1.93377e-173	3	Proliferating cells mki67+
sae1	0.727231	1.73439e-172	3	Proliferating cells mki67+
syncrip	1.20444	1.00661e-171	3	Proliferating cells mki67+
tuba1c.1	1.29	1.24681e-171	3	Proliferating cells mki67+
hdac1	1.18191	7.85843e-171	3	Proliferating cells mki67+
rplp1	1.04836	1.49524e-170	3	Proliferating cells mki67+
bhlhe22	0.790285	1.86554e-169	3	Proliferating cells mki67+
neil3	0.528501	2.19499e-169	3	Proliferating cells mki67+
tyms	0.788987	2.91015e-168	3	Proliferating cells mki67+
si:dkey-261h17.1	1.04976	7.03281e-168	3	Proliferating cells mki67+
baz1b	1.05075	3.85222e-167	3	Proliferating cells mki67+
eef1a1l1	1.04314	4.56572e-167	3	Proliferating cells mki67+
ddx39ab	0.975961	6.87037e-167	3	Proliferating cells mki67+
FO704736.1	1.16176	1.56944e-165	3	Proliferating cells mki67+
zgc:153631	0.480997	5.09054e-165	3	Proliferating cells mki67+
eef2b	1.12168	7.95052e-163	3	Proliferating cells mki67+
im:7152348	0.84673	1.04944e-161	3	Proliferating cells mki67+
tuba1c	1.20834	1.20545e-161	3	Proliferating cells mki67+
smc3	0.964864	4.3576e-160	3	Proliferating cells mki67+
crip2	0.765099	5.44819e-156	3	Proliferating cells mki67+
h3f3b.1.2	1.16574	4.14772e-155	3	Proliferating cells mki67+
rplp0	1.12266	4.65274e-153	3	Proliferating cells mki67+
ctcf	0.955991	7.62022e-153	3	Proliferating cells mki67+
vrk1	0.764585	6.30156e-152	3	Proliferating cells mki67+
hnrnpa0l.1	1.10711	2.26071e-151	3	Proliferating cells mki67+
jpt2	0.776571	5.82786e-150	3	Proliferating cells mki67+
rpsa	1.01254	4.58327e-148	3	Proliferating cells mki67+
dnph1	0.577635	2.95956e-147	3	Proliferating cells mki67+
lima1a	0.702014	3.34483e-147	3	Proliferating cells mki67+
smc1al	1.10105	5.63038e-147	3	Proliferating cells mki67+
rassf1	0.697628	6.65282e-145	3	Proliferating cells mki67+
mycn	1.18507	2.39777e-144	3	Proliferating cells mki67+
rps7	0.971099	4.40511e-144	3	Proliferating cells mki67+
nat8l	0.993906	5.81412e-144	3	Proliferating cells mki67+
ranbp1	1.02755	8.92465e-141	3	Proliferating cells mki67+
hnrnpa0b	1.1279	2.63609e-139	3	Proliferating cells mki67+
ilf2	0.918967	3.26566e-139	3	Proliferating cells mki67+
chd4a	0.879948	4.38207e-139	3	Proliferating cells mki67+
h3f3c	1.11678	1.30889e-137	3	Proliferating cells mki67+
rps5	0.94359	2.23907e-137	3	Proliferating cells mki67+
rps12	1.0003	2.36411e-137	3	Proliferating cells mki67+
thap12a	0.639973	2.3227e-135	3	Proliferating cells mki67+
eef1g	1.00476	3.68254e-135	3	Proliferating cells mki67+
hcfc1a	0.898896	1.20829e-134	3	Proliferating cells mki67+
tmpoa	0.680338	3.23732e-133	3	Proliferating cells mki67+
odc1	0.718031	9.11111e-133	3	Proliferating cells mki67+
h3f3d	1.09209	5.58652e-132	3	Proliferating cells mki67+
hnrnpaba	1.07586	4.8325e-131	3	Proliferating cells mki67+
smarca4a	0.849008	2.4528e-130	3	Proliferating cells mki67+
si:ch211-153a8.4	0.550369	2.62294e-130	3	Proliferating cells mki67+
rps8a	0.936909	6.73483e-129	3	Proliferating cells mki67+
fzr1a	0.831827	1.05005e-128	3	Proliferating cells mki67+
rpl7a	0.862412	1.65424e-128	3	Proliferating cells mki67+
ccnf	0.62136	2.83969e-128	3	Proliferating cells mki67+
sarnp	0.699672	3.0716e-128	3	Proliferating cells mki67+
dtymk	0.539184	5.5179e-128	3	Proliferating cells mki67+
rpl22l1	1.04695	1.21132e-127	3	Proliferating cells mki67+
khdrbs1a	0.927141	2.21513e-127	3	Proliferating cells mki67+
shcbp1	0.433966	7.49854e-127	3	Proliferating cells mki67+
cbx3a	1.00132	1.55477e-126	3	Proliferating cells mki67+
snrpd3l	0.884191	2.81373e-126	3	Proliferating cells mki67+
nono	0.869801	3.10866e-126	3	Proliferating cells mki67+
nasp	0.801468	3.1115e-125	3	Proliferating cells mki67+
rpl8	0.860972	1.3102e-124	3	Proliferating cells mki67+
rps21	0.91261	2.8781e-124	3	Proliferating cells mki67+
MEX3A	0.88194	6.70257e-124	3	Proliferating cells mki67+
snrpb	0.980041	8.2425e-123	3	Proliferating cells mki67+
faua	0.955107	1.97486e-122	3	Proliferating cells mki67+
rack1	0.941198	2.27161e-122	3	Proliferating cells mki67+
rps13	0.875637	3.04517e-122	3	Proliferating cells mki67+
prpf19	0.730019	5.31514e-121	3	Proliferating cells mki67+
rps23	0.932638	1.11482e-120	3	Proliferating cells mki67+
rps17	0.967422	1.36191e-120	3	Proliferating cells mki67+
rpl37.1	0.910663	3.55118e-120	3	Proliferating cells mki67+
rpl18a	0.857813	7.34527e-120	3	Proliferating cells mki67+
anp32a	1.05923	3.68773e-119	3	Proliferating cells mki67+
cct4	0.884359	3.74702e-119	3	Proliferating cells mki67+
elovl4a	0.692887	4.33063e-119	3	Proliferating cells mki67+
dlc	0.721097	4.57719e-119	3	Proliferating cells mki67+
rps6	0.897155	2.68972e-118	3	Proliferating cells mki67+
rps24	0.865284	9.2097e-118	3	Proliferating cells mki67+
rps26l	0.921774	2.00877e-117	3	Proliferating cells mki67+
eif2s3	0.816297	9.97985e-117	3	Proliferating cells mki67+
rps2	0.850597	1.01278e-116	3	Proliferating cells mki67+
hnrnpr	0.84275	1.15377e-116	3	Proliferating cells mki67+
rps19	0.912601	2.17041e-116	3	Proliferating cells mki67+
hsp90ab1	0.699329	2.26696e-116	3	Proliferating cells mki67+
myt1b	0.838741	4.00655e-116	3	Proliferating cells mki67+
rpl28	0.845022	4.53336e-116	3	Proliferating cells mki67+
eif3ea	0.953026	5.99219e-116	3	Proliferating cells mki67+
calm3a	0.951225	9.84792e-116	3	Proliferating cells mki67+
ppih	0.558287	1.31163e-115	3	Proliferating cells mki67+
srsf3b	0.88915	1.50259e-115	3	Proliferating cells mki67+
RPL41	0.814911	7.50854e-115	3	Proliferating cells mki67+
lsm7	0.884329	1.01984e-114	3	Proliferating cells mki67+
rps15a	0.864387	1.03143e-114	3	Proliferating cells mki67+
rpl5a	0.940224	1.62377e-114	3	Proliferating cells mki67+
rpl23	0.907946	2.86226e-114	3	Proliferating cells mki67+
ppig	0.728937	6.23809e-114	3	Proliferating cells mki67+
hnrnpa1b	0.941615	1.06851e-113	3	Proliferating cells mki67+
gins3	0.511389	3.71577e-113	3	Proliferating cells mki67+
rps3a	0.898076	3.77798e-113	3	Proliferating cells mki67+
rps10	0.923604	1.06966e-112	3	Proliferating cells mki67+
dhfr	0.661256	1.43584e-112	3	Proliferating cells mki67+
rpl24	0.820696	1.85439e-112	3	Proliferating cells mki67+
rps25	0.90497	2.01349e-112	3	Proliferating cells mki67+
rpl11	0.853761	3.24798e-112	3	Proliferating cells mki67+
xpo1a	1.07714	2.05929e-111	3	Proliferating cells mki67+
rpl31	0.920117	2.95364e-111	3	Proliferating cells mki67+
si:ch211-198a12.6	0.807363	4.13222e-111	3	Proliferating cells mki67+
rpl21	0.861874	8.01402e-111	3	Proliferating cells mki67+
rpl36a	0.790293	9.2093e-111	3	Proliferating cells mki67+
gadd45gb.1	0.898834	1.20833e-110	3	Proliferating cells mki67+
adka	0.719728	2.12658e-110	3	Proliferating cells mki67+
cct5	0.856076	3.25233e-110	3	Proliferating cells mki67+
ppm1g	0.792742	4.59729e-110	3	Proliferating cells mki67+
rps14	0.832713	4.62423e-110	3	Proliferating cells mki67+
cep55l	0.463228	7.88724e-110	3	Proliferating cells mki67+
slc6a15	0.821316	9.1707e-110	3	Proliferating cells mki67+
rpl10	0.844513	2.14794e-109	3	Proliferating cells mki67+
rps11	0.849329	2.85491e-109	3	Proliferating cells mki67+
rad51	0.560455	2.88213e-109	3	Proliferating cells mki67+
cfl1	0.880819	3.15076e-109	3	Proliferating cells mki67+
zgc:171772	0.832066	4.68724e-109	3	Proliferating cells mki67+
atrx	1.00181	7.30718e-109	3	Proliferating cells mki67+
rps9	0.853063	8.76285e-109	3	Proliferating cells mki67+
rpl17	0.826586	1.10982e-108	3	Proliferating cells mki67+
cep57l1	0.507504	2.06836e-108	3	Proliferating cells mki67+
stag1b	0.597441	2.54891e-108	3	Proliferating cells mki67+
ddx39aa	0.831285	2.74207e-108	3	Proliferating cells mki67+
zic2a	1.07272	2.81693e-108	3	Proliferating cells mki67+
dpf2l	0.643674	3.14456e-108	3	Proliferating cells mki67+
uba2	0.661367	3.66554e-108	3	Proliferating cells mki67+
pds5b	0.620493	3.93118e-108	3	Proliferating cells mki67+
rps4x	0.843003	1.98542e-107	3	Proliferating cells mki67+
tmsb4x	0.772327	2.26605e-107	3	Proliferating cells mki67+
ss18l2	0.541306	5.47198e-107	3	Proliferating cells mki67+
rps29	0.890118	2.77134e-106	3	Proliferating cells mki67+
nrf1	0.708941	5.24474e-106	3	Proliferating cells mki67+
hmgn6	0.952809	6.87344e-106	3	Proliferating cells mki67+
aaas	0.501377	7.27261e-106	3	Proliferating cells mki67+
rpl13a	0.785623	1.51e-105	3	Proliferating cells mki67+
cx43.4	0.671799	1.84605e-105	3	Proliferating cells mki67+
psma2	0.73536	5.9939e-105	3	Proliferating cells mki67+
rpl13	0.754104	8.75604e-105	3	Proliferating cells mki67+
rpl27	0.874279	1.32764e-104	3	Proliferating cells mki67+
rpl15	0.873686	2.28986e-104	3	Proliferating cells mki67+
srsf1a	0.82157	3.26941e-104	3	Proliferating cells mki67+
rps27a	0.804613	3.39738e-104	3	Proliferating cells mki67+
h3f3b.1.1	0.915954	9.96075e-104	3	Proliferating cells mki67+
inip	0.601644	2.18796e-103	3	Proliferating cells mki67+
rpl32	0.764956	3.63515e-103	3	Proliferating cells mki67+
eef1b2	0.874277	9.39684e-103	3	Proliferating cells mki67+
baz1a	0.409535	2.58804e-102	3	Proliferating cells mki67+
CKS2	0.367711	2.62119e-102	3	Proliferating cells mki67+
mad1l1	0.533374	3.74419e-102	3	Proliferating cells mki67+
rps28	0.777531	5.94e-102	3	Proliferating cells mki67+
setb	0.879776	7.59665e-102	3	Proliferating cells mki67+
rpl10a	0.837792	1.03684e-101	3	Proliferating cells mki67+
ppiaa	1.01586	1.39773e-101	3	Proliferating cells mki67+
uba52	0.957555	1.78146e-101	3	Proliferating cells mki67+
pax6a	0.721731	2.24026e-101	3	Proliferating cells mki67+
apex1	0.679299	5.61962e-101	3	Proliferating cells mki67+
nfyba	0.732285	7.23236e-101	3	Proliferating cells mki67+
rpl35a	0.815671	7.67105e-101	3	Proliferating cells mki67+
eif4e1c	0.724077	9.02276e-101	3	Proliferating cells mki67+
rpl7	0.807842	9.21878e-101	3	Proliferating cells mki67+
mex3b	0.757967	1.71397e-100	3	Proliferating cells mki67+
snrpc	0.63405	2.17332e-100	3	Proliferating cells mki67+
hells	0.837224	3.06892e-100	3	Proliferating cells mki67+
rcc2	0.679797	3.20933e-100	3	Proliferating cells mki67+
cetn3	0.520935	3.25204e-100	3	Proliferating cells mki67+
alyref	0.778966	5.65321e-100	3	Proliferating cells mki67+
rps16	0.762905	5.77458e-100	3	Proliferating cells mki67+
prim2	0.548618	5.74705e-99	3	Proliferating cells mki67+
eif3ba	0.74761	1.36369e-98	3	Proliferating cells mki67+
insm1b	0.732804	2.15351e-98	3	Proliferating cells mki67+
rpl18	0.800726	2.84754e-98	3	Proliferating cells mki67+
unga	0.558212	1.07929e-97	3	Proliferating cells mki67+
kdm1a	0.728084	2.27889e-97	3	Proliferating cells mki67+
pax6b	0.975778	2.35615e-97	3	Proliferating cells mki67+
wee1	0.581494	2.36868e-97	3	Proliferating cells mki67+
rpl3	0.811674	6.60736e-97	3	Proliferating cells mki67+
cbx2	0.446611	1.09599e-96	3	Proliferating cells mki67+
zgc:55582	0.644533	2.25658e-96	3	Proliferating cells mki67+
cbx5	0.778531	2.51106e-96	3	Proliferating cells mki67+
hnrnpub	0.796008	2.93819e-95	3	Proliferating cells mki67+
map2	0.796932	3.9419e-95	3	Proliferating cells mki67+
fen1	0.83808	5.1987e-95	3	Proliferating cells mki67+
ddx61	0.88829	7.89518e-95	3	Proliferating cells mki67+
rpl39	0.772453	4.22655e-94	3	Proliferating cells mki67+
BX284638.1	0.824507	9.17083e-94	3	Proliferating cells mki67+
srsf7a	0.710579	1.31183e-93	3	Proliferating cells mki67+
cd99l2	0.971289	9.37494e-93	3	Proliferating cells mki67+
rpl35	0.710347	1.7097e-92	3	Proliferating cells mki67+
CU855930.2	0.772233	6.21183e-92	3	Proliferating cells mki67+
rsf1b.1	0.640767	9.805e-92	3	Proliferating cells mki67+
taf15	0.701842	1.00884e-91	3	Proliferating cells mki67+
KIF2A	0.562785	1.58479e-91	3	Proliferating cells mki67+
zgc:114188	0.75173	2.63513e-91	3	Proliferating cells mki67+
sinhcafl	0.667575	1.39732e-90	3	Proliferating cells mki67+
ctbp1	0.673366	4.20211e-90	3	Proliferating cells mki67+
si:dkey-67c22.2	0.726577	1.05944e-89	3	Proliferating cells mki67+
tgif1	0.726921	1.44861e-89	3	Proliferating cells mki67+
chtf8	0.482171	5.0302e-89	3	Proliferating cells mki67+
ptprua	0.773687	5.06461e-89	3	Proliferating cells mki67+
xpo1b	0.711224	5.55072e-89	3	Proliferating cells mki67+
cbx1a	0.68042	9.01885e-89	3	Proliferating cells mki67+
rpl34	0.737657	1.36169e-88	3	Proliferating cells mki67+
fbrsl1	1.09354	1.41008e-88	3	Proliferating cells mki67+
hes6	0.704301	1.48211e-88	3	Proliferating cells mki67+
myh10	0.841224	4.34455e-88	3	Proliferating cells mki67+
rpl12	0.718823	1.7957e-87	3	Proliferating cells mki67+
ppp1caa	0.677718	2.01905e-87	3	Proliferating cells mki67+
rfc5	0.626888	2.24735e-87	3	Proliferating cells mki67+
h1f0	1.19225	3.07096e-87	3	Proliferating cells mki67+
rps15	0.75067	1.77392e-86	3	Proliferating cells mki67+
prim1	0.454484	6.73307e-86	3	Proliferating cells mki67+
hpf1	0.532127	1.13609e-85	3	Proliferating cells mki67+
rbm4.3	0.72218	1.24656e-85	3	Proliferating cells mki67+
rpl36	0.725251	1.61712e-85	3	Proliferating cells mki67+
hmgn7	0.808852	4.17089e-85	3	Proliferating cells mki67+
srrm4	0.714938	4.18009e-85	3	Proliferating cells mki67+
srrt	0.692475	8.70237e-85	3	Proliferating cells mki67+
rpl30	0.764355	1.41813e-84	3	Proliferating cells mki67+
ppil1	0.411439	2.81707e-84	3	Proliferating cells mki67+
pfn2	0.781271	4.80745e-84	3	Proliferating cells mki67+
mibp2	0.731653	4.90295e-84	3	Proliferating cells mki67+
CCT2	0.67667	1.08712e-83	3	Proliferating cells mki67+
txnipa	0.712867	1.66398e-83	3	Proliferating cells mki67+
actb1	0.714102	5.24428e-83	3	Proliferating cells mki67+
scrt2	0.588217	8.68892e-83	3	Proliferating cells mki67+
brd7	0.617829	2.12947e-82	3	Proliferating cells mki67+
rpl14	0.752278	2.41691e-82	3	Proliferating cells mki67+
zbtb18	0.933824	2.48955e-82	3	Proliferating cells mki67+
tpt1	0.788342	3.24846e-82	3	Proliferating cells mki67+
serbp1a	0.76786	3.51088e-82	3	Proliferating cells mki67+
si:dkey-230p4.1	0.757585	4.93083e-82	3	Proliferating cells mki67+
pola1	0.574924	9.56254e-82	3	Proliferating cells mki67+
soga1	0.903409	1.07591e-81	3	Proliferating cells mki67+
dynll1	0.79448	1.24594e-81	3	Proliferating cells mki67+
smarca5	0.673742	1.3662e-80	3	Proliferating cells mki67+
rpl23a	0.766315	1.40535e-80	3	Proliferating cells mki67+
rpl4	0.819328	1.5198e-80	3	Proliferating cells mki67+
akirin2	0.505246	1.87034e-80	3	Proliferating cells mki67+
shmt1	0.552548	2.40656e-80	3	Proliferating cells mki67+
zgc:114119	0.327594	2.56275e-80	3	Proliferating cells mki67+
rps18	0.839191	4.17141e-80	3	Proliferating cells mki67+
rpl19	0.662449	5.81735e-80	3	Proliferating cells mki67+
mier1a	0.461219	7.19567e-80	3	Proliferating cells mki67+
ctdspl2b	0.523442	9.95481e-80	3	Proliferating cells mki67+
rfc3	0.492884	1.26822e-79	3	Proliferating cells mki67+
hnrnph1l	0.695928	1.46344e-79	3	Proliferating cells mki67+
sf3b4	0.542605	2.71913e-79	3	Proliferating cells mki67+
pcnt	0.569469	3.55936e-79	3	Proliferating cells mki67+
vkorc1l1	0.604416	8.82141e-79	3	Proliferating cells mki67+
khsrp	0.603056	9.85413e-79	3	Proliferating cells mki67+
nup37	0.505191	1.50811e-78	3	Proliferating cells mki67+
snrpa	0.536053	2.68392e-78	3	Proliferating cells mki67+
nup210	0.482186	3.38097e-78	3	Proliferating cells mki67+
api5	0.674912	3.99175e-78	3	Proliferating cells mki67+
notch1a	0.754061	4.60415e-78	3	Proliferating cells mki67+
u2af1	0.600063	4.71187e-78	3	Proliferating cells mki67+
cct3	0.695542	1.18956e-77	3	Proliferating cells mki67+
si:dkey-280e21.3	0.439555	4.05988e-77	3	Proliferating cells mki67+
sumo3a	0.730225	8.27813e-77	3	Proliferating cells mki67+
top2b	0.700636	1.50353e-76	3	Proliferating cells mki67+
eif3k	0.645861	1.77661e-76	3	Proliferating cells mki67+
zgc:66427	0.481881	1.78156e-76	3	Proliferating cells mki67+
nucks1b	0.686119	6.39757e-76	3	Proliferating cells mki67+
brd3a	0.540054	7.34178e-76	3	Proliferating cells mki67+
ywhaz	0.589229	8.68076e-76	3	Proliferating cells mki67+
rpl38	0.726358	1.12847e-75	3	Proliferating cells mki67+
psma5	0.552361	1.87983e-75	3	Proliferating cells mki67+
ccnd2a	1.28706	2.15346e-75	3	Proliferating cells mki67+
adssl	0.626124	4.4769e-75	3	Proliferating cells mki67+
eif5a2	0.712124	1.33977e-74	3	Proliferating cells mki67+
hsbp1a	0.524931	2.0694e-74	3	Proliferating cells mki67+
si:ch211-262e15.1	0.695271	3.47461e-74	3	Proliferating cells mki67+
crnkl1	0.469256	3.6275e-74	3	Proliferating cells mki67+
rbpjb	0.56633	4.07071e-74	3	Proliferating cells mki67+
prpf40a	0.533372	4.10486e-74	3	Proliferating cells mki67+
si:ch211-114n24.6	0.547613	4.88227e-74	3	Proliferating cells mki67+
rbb4l	0.495727	9.81051e-74	3	Proliferating cells mki67+
rfc4	0.511287	1.07361e-73	3	Proliferating cells mki67+
creb1a	0.638028	1.31243e-73	3	Proliferating cells mki67+
smarce1	0.66363	1.31279e-73	3	Proliferating cells mki67+
syncripl	0.501651	2.23434e-73	3	Proliferating cells mki67+
rpl6	0.805116	3.17927e-73	3	Proliferating cells mki67+
slc25a55a	0.608998	3.67923e-73	3	Proliferating cells mki67+
nrn1a	0.581714	5.69662e-73	3	Proliferating cells mki67+
rps27.1	0.636671	7.86685e-73	3	Proliferating cells mki67+
actb2	0.630114	1.3159e-72	3	Proliferating cells mki67+
hnrnpl	0.563488	1.91167e-72	3	Proliferating cells mki67+
rnaseh2a	0.533157	2.15937e-72	3	Proliferating cells mki67+
psip1b	0.759263	2.36064e-72	3	Proliferating cells mki67+
hnrnpc	0.552673	2.89204e-72	3	Proliferating cells mki67+
nup205	0.386665	3.66052e-72	3	Proliferating cells mki67+
sap18	0.604225	3.70097e-72	3	Proliferating cells mki67+
snrpd2	0.632905	3.70396e-72	3	Proliferating cells mki67+
rangap1a	0.518433	7.04917e-72	3	Proliferating cells mki67+
si:dkey-56m19.5	0.650925	7.15195e-72	3	Proliferating cells mki67+
cct6a	0.640573	8.46107e-72	3	Proliferating cells mki67+
lin37	0.40941	1.28906e-71	3	Proliferating cells mki67+
tma7	0.689378	1.6862e-71	3	Proliferating cells mki67+
ss18	0.531254	2.81357e-71	3	Proliferating cells mki67+
hirip3	0.697248	4.61531e-71	3	Proliferating cells mki67+
pak2b	0.573963	6.3076e-71	3	Proliferating cells mki67+
rpl5b	0.669086	8.02287e-71	3	Proliferating cells mki67+
prpf38b	0.64932	1.89333e-70	3	Proliferating cells mki67+
eif3f	0.617572	2.34051e-70	3	Proliferating cells mki67+
cse1l	0.493235	2.58305e-70	3	Proliferating cells mki67+
usp1	0.593196	3.63234e-70	3	Proliferating cells mki67+
carm1	0.498149	4.26289e-70	3	Proliferating cells mki67+
eif3m	0.595306	1.75142e-69	3	Proliferating cells mki67+
rps3	0.717149	2.14526e-69	3	Proliferating cells mki67+
ankrd10a	0.415707	2.52657e-69	3	Proliferating cells mki67+
gpsm2	0.517913	3.66472e-69	3	Proliferating cells mki67+
en2b	0.793066	4.85379e-69	3	Proliferating cells mki67+
btbd10b	0.444088	5.39919e-69	3	Proliferating cells mki67+
h1fx	1.10169	5.67738e-69	3	Proliferating cells mki67+
brf1b	0.432731	5.93948e-69	3	Proliferating cells mki67+
cnbpa	0.601287	7.86438e-69	3	Proliferating cells mki67+
hat1	0.504709	3.31019e-68	3	Proliferating cells mki67+
fgfr4	0.499382	5.73363e-68	3	Proliferating cells mki67+
ckap5	0.61491	7.99771e-68	3	Proliferating cells mki67+
parp1	0.680878	9.70529e-68	3	Proliferating cells mki67+
hcfc1b	0.651764	2.29218e-67	3	Proliferating cells mki67+
pin1	0.532596	3.20716e-67	3	Proliferating cells mki67+
e2f4	0.537729	5.25018e-67	3	Proliferating cells mki67+
cdk6	0.743237	5.67459e-67	3	Proliferating cells mki67+
CABZ01115113.1	0.405737	1.03494e-66	3	Proliferating cells mki67+
phf5a	0.448112	1.1186e-66	3	Proliferating cells mki67+
u2af2b	0.666865	1.37152e-66	3	Proliferating cells mki67+
sf3b2	0.566675	1.684e-66	3	Proliferating cells mki67+
rpl9	0.833896	1.78546e-66	3	Proliferating cells mki67+
si:ch211-137a8.4	0.567941	2.46369e-66	3	Proliferating cells mki67+
nfia	0.926901	2.82449e-66	3	Proliferating cells mki67+
polr2d	0.458988	4.16404e-66	3	Proliferating cells mki67+
sf3b5	0.527661	4.25201e-66	3	Proliferating cells mki67+
rfc1	0.469858	5.35658e-66	3	Proliferating cells mki67+
cpsf6	0.561945	6.84416e-66	3	Proliferating cells mki67+
srek1ip1	0.36972	1.52051e-65	3	Proliferating cells mki67+
celf2	0.681644	1.89876e-65	3	Proliferating cells mki67+
foxn4	0.535227	1.91555e-65	3	Proliferating cells mki67+
zic5	0.63817	2.02343e-65	3	Proliferating cells mki67+
rpa1	0.645525	2.93597e-65	3	Proliferating cells mki67+
smarcc1a	0.487254	3.80115e-65	3	Proliferating cells mki67+
ruvbl1	0.505144	4.15875e-65	3	Proliferating cells mki67+
rps26	0.627291	4.59096e-65	3	Proliferating cells mki67+
eed	0.44645	4.65464e-65	3	Proliferating cells mki67+
hp1bp3	0.655312	5.9234e-65	3	Proliferating cells mki67+
zgc:174906	0.315032	7.12914e-65	3	Proliferating cells mki67+
prmt1	0.591265	7.82825e-65	3	Proliferating cells mki67+
ralgps2	0.526152	1.234e-64	3	Proliferating cells mki67+
tomm40l	0.326804	1.35774e-64	3	Proliferating cells mki67+
epb41a	0.598049	1.36787e-64	3	Proliferating cells mki67+
ppa1b	0.588431	1.56032e-64	3	Proliferating cells mki67+
nudt21	0.49509	1.62851e-64	3	Proliferating cells mki67+
psma8	0.578368	2.178e-64	3	Proliferating cells mki67+
hnrnpua	0.653742	2.35821e-64	3	Proliferating cells mki67+
papolg	0.383804	2.7316e-64	3	Proliferating cells mki67+
chd4b	0.707735	5.73684e-64	3	Proliferating cells mki67+
srsf6b	0.533941	1.08106e-63	3	Proliferating cells mki67+
ruvbl2	0.452676	1.12969e-63	3	Proliferating cells mki67+
myt1a	0.385584	1.37228e-63	3	Proliferating cells mki67+
tprb	0.551081	2.01032e-63	3	Proliferating cells mki67+
meaf6	0.528642	2.07428e-63	3	Proliferating cells mki67+
psma6a	0.477471	4.12356e-63	3	Proliferating cells mki67+
nme2b.1	0.694792	5.00199e-63	3	Proliferating cells mki67+
pold3	0.466403	1.08798e-62	3	Proliferating cells mki67+
hnrnpa0a	0.641158	1.14856e-62	3	Proliferating cells mki67+
lin52	0.422022	1.24657e-62	3	Proliferating cells mki67+
srsf2a	0.65322	1.75086e-62	3	Proliferating cells mki67+
rgs12a	0.450608	2.33187e-62	3	Proliferating cells mki67+
pbrm1l	0.499428	2.89568e-62	3	Proliferating cells mki67+
gars	0.394062	3.10393e-62	3	Proliferating cells mki67+
rnf44	0.687269	6.9488e-62	3	Proliferating cells mki67+
selenoh	0.565991	7.68127e-62	3	Proliferating cells mki67+
tram1	0.520067	9.48244e-62	3	Proliferating cells mki67+
polr3glb	0.517394	1.59164e-61	3	Proliferating cells mki67+
adnpa	0.410211	1.96089e-61	3	Proliferating cells mki67+
snrnp70	0.604825	2.09317e-61	3	Proliferating cells mki67+
paxip1	0.484699	2.19789e-61	3	Proliferating cells mki67+
psmd1	0.535326	2.22311e-61	3	Proliferating cells mki67+
nutf2	0.447779	2.36715e-61	3	Proliferating cells mki67+
ewsr1a	0.554	1.01213e-60	3	Proliferating cells mki67+
pole3	0.514357	1.0213e-60	3	Proliferating cells mki67+
eif3d	0.58558	1.4849e-60	3	Proliferating cells mki67+
cox6b1	0.325681	2.30317e-60	3	Proliferating cells mki67+
ssrp1a	0.460924	1.09979e-59	3	Proliferating cells mki67+
nedd8	0.426899	2.43878e-59	3	Proliferating cells mki67+
calm2a.1	0.553927	3.65557e-59	3	Proliferating cells mki67+
zgc:101840	0.430428	4.0503e-59	3	Proliferating cells mki67+
snrpb2	0.400453	5.0333e-59	3	Proliferating cells mki67+
jam3b	0.559116	6.8028e-59	3	Proliferating cells mki67+
rpl22	0.610769	6.8052e-59	3	Proliferating cells mki67+
srsf2b	0.353258	7.069e-59	3	Proliferating cells mki67+
cct7	0.605481	8.85106e-59	3	Proliferating cells mki67+
nup62l	0.487809	1.20727e-58	3	Proliferating cells mki67+
hspa8	0.607471	1.33612e-58	3	Proliferating cells mki67+
btg3	0.624222	2.63147e-58	3	Proliferating cells mki67+
orc4	0.453234	2.73482e-58	3	Proliferating cells mki67+
ilf3b	0.58629	3.96638e-58	3	Proliferating cells mki67+
sub1a	0.672761	4.9706e-58	3	Proliferating cells mki67+
tcp1	0.572981	7.92803e-58	3	Proliferating cells mki67+
acsl4a	0.56358	9.82066e-58	3	Proliferating cells mki67+
MZT1	0.330509	1.25801e-57	3	Proliferating cells mki67+
psmb2	0.535707	2.01172e-57	3	Proliferating cells mki67+
dchs1b	0.507825	3.29233e-57	3	Proliferating cells mki67+
uhrf1	0.397842	4.73033e-57	3	Proliferating cells mki67+
xrcc1	0.447699	6.04442e-57	3	Proliferating cells mki67+
aars	0.411121	8.30921e-57	3	Proliferating cells mki67+
khdrbs1b	0.512729	8.73008e-57	3	Proliferating cells mki67+
mapre1a	0.326926	1.09003e-56	3	Proliferating cells mki67+
brd3b	0.518777	1.0973e-56	3	Proliferating cells mki67+
nkain1	0.422694	1.12033e-56	3	Proliferating cells mki67+
arl4aa	0.739579	1.91794e-56	3	Proliferating cells mki67+
eny2	0.427453	2.12727e-56	3	Proliferating cells mki67+
fbxl6	0.677135	2.4169e-56	3	Proliferating cells mki67+
snrnp200	0.537487	5.10163e-56	3	Proliferating cells mki67+
zic3	0.638352	1.36442e-55	3	Proliferating cells mki67+
rbm8a	0.551582	1.59194e-55	3	Proliferating cells mki67+
tfam	0.542967	1.94914e-55	3	Proliferating cells mki67+
eif3s6ip	0.49434	2.10821e-55	3	Proliferating cells mki67+
arid1ab	0.577956	2.79583e-55	3	Proliferating cells mki67+
stag2b	0.606642	4.00384e-55	3	Proliferating cells mki67+
mbd3a	0.448767	8.68816e-55	3	Proliferating cells mki67+
bud31	0.48125	1.06699e-54	3	Proliferating cells mki67+
rpl29	0.580137	1.37802e-54	3	Proliferating cells mki67+
magoh	0.438428	1.45367e-54	3	Proliferating cells mki67+
mynn	0.389116	3.33361e-54	3	Proliferating cells mki67+
mycla	0.369313	4.43683e-54	3	Proliferating cells mki67+
ascl1a	0.791019	6.71606e-54	3	Proliferating cells mki67+
en1b	0.902725	9.58966e-54	3	Proliferating cells mki67+
nfatc2ip	0.38505	1.32385e-53	3	Proliferating cells mki67+
msx1b	0.55281	1.60319e-53	3	Proliferating cells mki67+
eif3ha	0.484488	1.70202e-53	3	Proliferating cells mki67+
usp10	0.613689	2.08881e-53	3	Proliferating cells mki67+
kpnb1	0.467012	2.32025e-53	3	Proliferating cells mki67+
tardbp	0.523517	2.76775e-53	3	Proliferating cells mki67+
clybl	0.424469	5.11123e-53	3	Proliferating cells mki67+
fubp1	0.473697	5.59026e-53	3	Proliferating cells mki67+
creb1b	0.542648	7.99128e-53	3	Proliferating cells mki67+
eif4bb	0.395637	8.31181e-53	3	Proliferating cells mki67+
eftud2	0.37014	1.32598e-52	3	Proliferating cells mki67+
tia1	0.414007	1.58343e-52	3	Proliferating cells mki67+
rimkla	0.505313	1.5904e-52	3	Proliferating cells mki67+
ppp6r3	0.549996	1.90546e-52	3	Proliferating cells mki67+
phrf1	0.51412	1.96464e-52	3	Proliferating cells mki67+
safb	0.538007	2.11292e-52	3	Proliferating cells mki67+
dkc1	0.519769	2.2402e-52	3	Proliferating cells mki67+
srsf11	0.547961	2.32968e-52	3	Proliferating cells mki67+
slc38a2	0.585111	2.4014e-52	3	Proliferating cells mki67+
ipo9	0.357183	3.13804e-52	3	Proliferating cells mki67+
arid1aa	0.398098	3.23335e-52	3	Proliferating cells mki67+
zgc:56095	0.36142	3.51343e-52	3	Proliferating cells mki67+
mapre1b	0.446849	6.60306e-52	3	Proliferating cells mki67+
bahcc1b	0.620938	6.65431e-52	3	Proliferating cells mki67+
wdr82	0.437875	6.9233e-52	3	Proliferating cells mki67+
dusp1	0.43572	1.01528e-51	3	Proliferating cells mki67+
zmiz1a	0.536809	1.19763e-51	3	Proliferating cells mki67+
naca	0.495432	1.53532e-51	3	Proliferating cells mki67+
thrap3b	0.528198	1.67909e-51	3	Proliferating cells mki67+
syne1a	0.545072	1.70266e-51	3	Proliferating cells mki67+
rpl26	0.558127	2.8514e-51	3	Proliferating cells mki67+
mta2	0.559252	3.28359e-51	3	Proliferating cells mki67+
psmb3	0.519578	3.56442e-51	3	Proliferating cells mki67+
si:dkey-51a16.9	0.507058	4.57376e-51	3	Proliferating cells mki67+
psme3	0.334981	1.17692e-50	3	Proliferating cells mki67+
zic1	0.751525	1.22087e-50	3	Proliferating cells mki67+
pom121	0.391481	2.37372e-50	3	Proliferating cells mki67+
supt16h	0.579399	2.4515e-50	3	Proliferating cells mki67+
polr2h	0.367639	2.52246e-50	3	Proliferating cells mki67+
actl6a	0.435768	3.58645e-50	3	Proliferating cells mki67+
ptges3b	0.406759	5.79029e-50	3	Proliferating cells mki67+
eif3i	0.408995	8.24081e-50	3	Proliferating cells mki67+
sf1	0.531249	2.3625e-49	3	Proliferating cells mki67+
eif4a1a	0.484904	3.4564e-49	3	Proliferating cells mki67+
sumo2b	0.538844	4.85444e-49	3	Proliferating cells mki67+
timeless	0.464054	9.94707e-49	3	Proliferating cells mki67+
txnrd3	0.449962	1.38076e-48	3	Proliferating cells mki67+
nme3	0.4188	3.11542e-48	3	Proliferating cells mki67+
ola1	0.423926	4.08892e-48	3	Proliferating cells mki67+
tpra	0.48512	9.13422e-48	3	Proliferating cells mki67+
lsm8	0.401942	1.03547e-47	3	Proliferating cells mki67+
nop58	0.497291	1.14802e-47	3	Proliferating cells mki67+
CU929070.1	0.4828	1.68186e-47	3	Proliferating cells mki67+
zic4	0.56429	2.40144e-47	3	Proliferating cells mki67+
nap1l1	0.532272	2.52549e-47	3	Proliferating cells mki67+
rarga	0.597904	2.53094e-47	3	Proliferating cells mki67+
zgc:56304	0.528101	2.5814e-47	3	Proliferating cells mki67+
nfyc	0.383461	2.95036e-47	3	Proliferating cells mki67+
si:dkeyp-94b4.1	0.501118	3.11508e-47	3	Proliferating cells mki67+
elavl4	0.562134	3.51973e-47	3	Proliferating cells mki67+
wdr5	0.399671	4.60985e-47	3	Proliferating cells mki67+
hspa4b	0.381866	6.47657e-47	3	Proliferating cells mki67+
rfc2	0.428487	7.30579e-47	3	Proliferating cells mki67+
waplb	0.621447	8.81601e-47	3	Proliferating cells mki67+
ipo7	0.433193	9.31535e-47	3	Proliferating cells mki67+
dnmt1	0.444046	1.10139e-46	3	Proliferating cells mki67+
tubg1	0.367041	1.21795e-46	3	Proliferating cells mki67+
ddx23	0.465441	1.33513e-46	3	Proliferating cells mki67+
rbm25b	0.452924	1.57746e-46	3	Proliferating cells mki67+
acsbg2	0.357968	1.91823e-46	3	Proliferating cells mki67+
zgc:55461	0.414252	2.24327e-46	3	Proliferating cells mki67+
srsf3a	0.382558	2.6176e-46	3	Proliferating cells mki67+
cnot9	0.384285	3.09398e-46	3	Proliferating cells mki67+
ppm1da	0.393121	4.2882e-46	3	Proliferating cells mki67+
gabpa	0.428385	6.97846e-46	3	Proliferating cells mki67+
phc2a	0.460212	7.13251e-46	3	Proliferating cells mki67+
tra2a	0.440965	7.33128e-46	3	Proliferating cells mki67+
chrac1	0.377841	8.96843e-46	3	Proliferating cells mki67+
ptgr1	0.339625	9.98051e-46	3	Proliferating cells mki67+
hdgfl2	0.378794	1.09009e-45	3	Proliferating cells mki67+
asf1bb	0.493034	1.13321e-45	3	Proliferating cells mki67+
srsf10b	0.357632	1.3153e-45	3	Proliferating cells mki67+
xrcc6	0.324055	1.75396e-45	3	Proliferating cells mki67+
smarcb1b	0.428357	1.84773e-45	3	Proliferating cells mki67+
morf4l1	0.48293	1.90432e-45	3	Proliferating cells mki67+
hnrnpl2	0.455461	2.18486e-45	3	Proliferating cells mki67+
eif4a3	0.521002	2.23811e-45	3	Proliferating cells mki67+
dpy30	0.415595	2.59157e-45	3	Proliferating cells mki67+
prps1b	0.380607	2.95375e-45	3	Proliferating cells mki67+
polr2b	0.384479	3.13802e-45	3	Proliferating cells mki67+
eif5a	0.455978	3.18789e-45	3	Proliferating cells mki67+
ppiab	0.472359	4.56891e-45	3	Proliferating cells mki67+
baz2a	0.42782	1.60177e-44	3	Proliferating cells mki67+
taf9	0.45036	1.67597e-44	3	Proliferating cells mki67+
histh1l	0.651386	1.82387e-44	3	Proliferating cells mki67+
runx1t1	0.53872	2.26992e-44	3	Proliferating cells mki67+
atf4a	0.568242	2.30913e-44	3	Proliferating cells mki67+
anp32e	0.436371	2.39391e-44	3	Proliferating cells mki67+
tcea1	0.450136	3.53736e-44	3	Proliferating cells mki67+
puf60a	0.453159	6.41789e-44	3	Proliferating cells mki67+
nup58	0.423697	8.55314e-44	3	Proliferating cells mki67+
nup93	0.301546	1.03324e-43	3	Proliferating cells mki67+
wdr18	0.422548	1.29649e-43	3	Proliferating cells mki67+
txndc9	0.42448	1.67208e-43	3	Proliferating cells mki67+
setdb1b	0.308781	2.48615e-43	3	Proliferating cells mki67+
ube2ib	0.320669	4.16987e-43	3	Proliferating cells mki67+
mcts1	0.339927	5.9026e-43	3	Proliferating cells mki67+
klf7b	0.501735	7.30543e-43	3	Proliferating cells mki67+
tmem35	0.445545	9.24833e-43	3	Proliferating cells mki67+
eif3s10	0.495002	1.02552e-42	3	Proliferating cells mki67+
psmb1	0.499257	1.16914e-42	3	Proliferating cells mki67+
FO904885.3	0.403636	1.3387e-42	3	Proliferating cells mki67+
psma3	0.478119	1.37725e-42	3	Proliferating cells mki67+
polr2i	0.350662	1.49844e-42	3	Proliferating cells mki67+
psmb4	0.426528	1.71946e-42	3	Proliferating cells mki67+
prpf8	0.417815	2.16537e-42	3	Proliferating cells mki67+
eef1db	0.345958	2.30043e-42	3	Proliferating cells mki67+
nsa2	0.377532	2.63022e-42	3	Proliferating cells mki67+
serinc5	0.428923	2.91634e-42	3	Proliferating cells mki67+
lsm3	0.41101	3.27466e-42	3	Proliferating cells mki67+
hars	0.424524	4.9579e-42	3	Proliferating cells mki67+
ndc1	0.380197	5.66768e-42	3	Proliferating cells mki67+
ubr7	0.435957	5.79366e-42	3	Proliferating cells mki67+
ctdp1	0.42767	1.25029e-41	3	Proliferating cells mki67+
rbfox2	0.276545	1.44241e-41	3	Proliferating cells mki67+
myl12.1	0.418514	1.7861e-41	3	Proliferating cells mki67+
hdac4	0.615604	2.22924e-41	3	Proliferating cells mki67+
ctnnbl1	0.406344	2.37394e-41	3	Proliferating cells mki67+
puf60b	0.419464	2.62423e-41	3	Proliferating cells mki67+
rhoab	0.36133	2.73349e-41	3	Proliferating cells mki67+
taf3	0.497348	6.70657e-41	3	Proliferating cells mki67+
thop1	0.310954	8.17346e-41	3	Proliferating cells mki67+
si:ch211-117n7.8	0.412847	9.80972e-41	3	Proliferating cells mki67+
znf576.2	0.393432	1.34078e-40	3	Proliferating cells mki67+
abcf1	0.459212	1.34201e-40	3	Proliferating cells mki67+
nars	0.448524	1.64377e-40	3	Proliferating cells mki67+
atf7ip	0.429412	1.7414e-40	3	Proliferating cells mki67+
pelp1	0.400793	2.01416e-40	3	Proliferating cells mki67+
psma1	0.411135	2.30017e-40	3	Proliferating cells mki67+
pomp	0.382861	3.2357e-40	3	Proliferating cells mki67+
zbtb20	0.516036	3.37011e-40	3	Proliferating cells mki67+
zc3h15	0.438588	6.47568e-40	3	Proliferating cells mki67+
snrpa1	0.370782	7.39233e-40	3	Proliferating cells mki67+
arid2	0.378269	8.97185e-40	3	Proliferating cells mki67+
pabpc1a	0.422252	9.79363e-40	3	Proliferating cells mki67+
hnrnpk	0.424894	1.02915e-39	3	Proliferating cells mki67+
sinhcaf	0.326357	1.12181e-39	3	Proliferating cells mki67+
irf2a	0.385263	2.82218e-39	3	Proliferating cells mki67+
alms1	0.359524	3.51362e-39	3	Proliferating cells mki67+
yeats4	0.322972	5.3723e-39	3	Proliferating cells mki67+
cmpk	0.304372	5.44318e-39	3	Proliferating cells mki67+
polr2l	0.365553	5.62558e-39	3	Proliferating cells mki67+
ptmaa	0.554693	5.8263e-39	3	Proliferating cells mki67+
snd1	0.446629	6.79039e-39	3	Proliferating cells mki67+
sf3b3	0.350845	9.12373e-39	3	Proliferating cells mki67+
pds5a	0.317018	9.48501e-39	3	Proliferating cells mki67+
elmo1	0.445578	9.59736e-39	3	Proliferating cells mki67+
top1l	0.646257	9.6567e-39	3	Proliferating cells mki67+
bptf	0.391609	1.5002e-38	3	Proliferating cells mki67+
ube2v1	0.386774	1.57276e-38	3	Proliferating cells mki67+
nop53	0.414336	1.71219e-38	3	Proliferating cells mki67+
eif5b	0.456201	2.2464e-38	3	Proliferating cells mki67+
fzd3a	0.349067	2.67224e-38	3	Proliferating cells mki67+
adh5	0.352771	3.48107e-38	3	Proliferating cells mki67+
ppp1r14bb	0.450671	3.53939e-38	3	Proliferating cells mki67+
gng5	0.430344	3.58776e-38	3	Proliferating cells mki67+
larp4ab	0.401927	4.03372e-38	3	Proliferating cells mki67+
ccnt1	0.321413	4.08552e-38	3	Proliferating cells mki67+
baz2ba	0.484867	5.78081e-38	3	Proliferating cells mki67+
hnrnpul1l	0.416147	5.87135e-38	3	Proliferating cells mki67+
rplp2	0.462243	6.16019e-38	3	Proliferating cells mki67+
rsl24d1	0.395496	6.67174e-38	3	Proliferating cells mki67+
eif3c	0.402377	6.69075e-38	3	Proliferating cells mki67+
rnf4	0.321752	7.1084e-38	3	Proliferating cells mki67+
adam23a	0.284076	7.86639e-38	3	Proliferating cells mki67+
zgc:153115	0.356758	9.25751e-38	3	Proliferating cells mki67+
2003-09-01	0.272805	9.49839e-38	3	Proliferating cells mki67+
igsf9ba	0.619654	1.12551e-37	3	Proliferating cells mki67+
myo1b	0.429697	1.18613e-37	3	Proliferating cells mki67+
ccdc12	0.310302	2.051e-37	3	Proliferating cells mki67+
cdc14b	0.734282	2.52736e-37	3	Proliferating cells mki67+
aimp2	0.380115	2.71795e-37	3	Proliferating cells mki67+
ilf3a	0.396101	2.78103e-37	3	Proliferating cells mki67+
clns1a	0.410974	4.18442e-37	3	Proliferating cells mki67+
sin3aa	0.288652	5.06255e-37	3	Proliferating cells mki67+
rock2a	0.418839	5.50056e-37	3	Proliferating cells mki67+
cstf2	0.381213	5.55983e-37	3	Proliferating cells mki67+
sf3a2	0.396541	6.90591e-37	3	Proliferating cells mki67+
strbp	0.51557	8.33447e-37	3	Proliferating cells mki67+
prmt5	0.404537	8.65453e-37	3	Proliferating cells mki67+
uba1	0.399015	9.07633e-37	3	Proliferating cells mki67+
zgc:112356	0.324522	9.88747e-37	3	Proliferating cells mki67+
phf14	0.481559	1.08889e-36	3	Proliferating cells mki67+
znf318	0.396204	1.21253e-36	3	Proliferating cells mki67+
fmnl2b	0.444933	1.28075e-36	3	Proliferating cells mki67+
dync1i2a	0.271802	1.35249e-36	3	Proliferating cells mki67+
kmt5c	0.492725	1.58913e-36	3	Proliferating cells mki67+
sox4a.1	0.510236	2.37023e-36	3	Proliferating cells mki67+
nfixb	0.581095	3.00132e-36	3	Proliferating cells mki67+
polr2a	0.374345	3.15795e-36	3	Proliferating cells mki67+
pagr1	0.308437	3.61011e-36	3	Proliferating cells mki67+
dhx15	0.322863	3.81092e-36	3	Proliferating cells mki67+
tnrc6b	0.395196	4.24725e-36	3	Proliferating cells mki67+
map7d2a	0.330783	4.9463e-36	3	Proliferating cells mki67+
kansl1a	0.276275	5.87324e-36	3	Proliferating cells mki67+
rbmx	0.45595	6.33293e-36	3	Proliferating cells mki67+
nsg2	0.596546	8.82662e-36	3	Proliferating cells mki67+
ak2	0.323626	1.29356e-35	3	Proliferating cells mki67+
brd1b	0.348619	2.31615e-35	3	Proliferating cells mki67+
clip2	0.493135	2.34797e-35	3	Proliferating cells mki67+
mcama	0.480772	2.44416e-35	3	Proliferating cells mki67+
si:ch211-194k22.8	0.411711	3.17179e-35	3	Proliferating cells mki67+
thoc5	0.306846	3.29823e-35	3	Proliferating cells mki67+
ranbp3b	0.347223	3.85952e-35	3	Proliferating cells mki67+
eif4a1b	0.45006	3.99001e-35	3	Proliferating cells mki67+
cldn5a	0.529323	4.1135e-35	3	Proliferating cells mki67+
cd2bp2	0.290011	5.10621e-35	3	Proliferating cells mki67+
chac1	0.393298	6.11429e-35	3	Proliferating cells mki67+
ank2b	0.481552	6.33388e-35	3	Proliferating cells mki67+
ing4	0.38214	6.88845e-35	3	Proliferating cells mki67+
zgc:77262	0.272959	7.83934e-35	3	Proliferating cells mki67+
clgn	0.517018	7.91913e-35	3	Proliferating cells mki67+
kctd17	0.463431	8.25942e-35	3	Proliferating cells mki67+
lsm4	0.385181	8.73759e-35	3	Proliferating cells mki67+
eif2s1b	0.302695	1.09952e-34	3	Proliferating cells mki67+
kpnb3	0.38667	1.20574e-34	3	Proliferating cells mki67+
atf4b	0.455822	1.36153e-34	3	Proliferating cells mki67+
taf1	0.390857	1.51174e-34	3	Proliferating cells mki67+
kat7b	0.371374	1.51326e-34	3	Proliferating cells mki67+
nfybb	0.346107	1.53948e-34	3	Proliferating cells mki67+
phf2	0.339845	1.54836e-34	3	Proliferating cells mki67+
ubap2b	0.323038	1.82851e-34	3	Proliferating cells mki67+
cdc40	0.306232	2.32551e-34	3	Proliferating cells mki67+
tardbpl	0.384661	2.57344e-34	3	Proliferating cells mki67+
slc7a3a	0.494986	2.86389e-34	3	Proliferating cells mki67+
dachb	0.460978	2.99411e-34	3	Proliferating cells mki67+
polr2j	0.291676	3.628e-34	3	Proliferating cells mki67+
hnrnpm	0.509006	3.94424e-34	3	Proliferating cells mki67+
polr2eb	0.323066	4.66846e-34	3	Proliferating cells mki67+
coro1cb	0.414511	6.15175e-34	3	Proliferating cells mki67+
setdb1a	0.359401	8.46186e-34	3	Proliferating cells mki67+
sephs1	0.276052	9.09161e-34	3	Proliferating cells mki67+
cdca4	0.355621	1.36134e-33	3	Proliferating cells mki67+
klf6a	0.503584	1.40609e-33	3	Proliferating cells mki67+
LUC7L2	0.342909	1.41358e-33	3	Proliferating cells mki67+
syt4	0.296286	1.57658e-33	3	Proliferating cells mki67+
znf346	0.385456	1.71965e-33	3	Proliferating cells mki67+
zeb2a	0.33942	1.85805e-33	3	Proliferating cells mki67+
polr2k	0.266832	1.90115e-33	3	Proliferating cells mki67+
ppp1cab	0.431516	2.10434e-33	3	Proliferating cells mki67+
denr	0.289547	2.31944e-33	3	Proliferating cells mki67+
h2afy2	0.367807	2.72311e-33	3	Proliferating cells mki67+
dpysl3	0.4276	2.76829e-33	3	Proliferating cells mki67+
selenot2	0.322637	3.00284e-33	3	Proliferating cells mki67+
myef2	0.364323	4.16957e-33	3	Proliferating cells mki67+
ccng2	0.352973	4.2356e-33	3	Proliferating cells mki67+
erh	0.354972	6.18219e-33	3	Proliferating cells mki67+
cpsf2	0.346724	6.90521e-33	3	Proliferating cells mki67+
eif2s2	0.381852	8.81983e-33	3	Proliferating cells mki67+
fam57ba	0.324551	8.95737e-33	3	Proliferating cells mki67+
kmt2a	0.402474	1.11489e-32	3	Proliferating cells mki67+
plxnb1a	0.482507	1.19704e-32	3	Proliferating cells mki67+
zc3h4	0.364526	1.29605e-32	3	Proliferating cells mki67+
larp7	0.312671	1.6781e-32	3	Proliferating cells mki67+
tars	0.337556	2.35469e-32	3	Proliferating cells mki67+
prpf39	0.394881	2.59688e-32	3	Proliferating cells mki67+
hint1	0.301302	2.76694e-32	3	Proliferating cells mki67+
psma4	0.274566	3.39512e-32	3	Proliferating cells mki67+
cdc27	0.301029	3.49058e-32	3	Proliferating cells mki67+
cul4b	0.299588	4.14722e-32	3	Proliferating cells mki67+
csde1	0.337299	4.59136e-32	3	Proliferating cells mki67+
bod1	0.300473	4.65131e-32	3	Proliferating cells mki67+
ssr4	0.400887	7.81232e-32	3	Proliferating cells mki67+
tbcb	0.493623	8.24624e-32	3	Proliferating cells mki67+
ankrd54	0.328532	9.23801e-32	3	Proliferating cells mki67+
si:dkey-250d21.1	0.500649	1.07972e-31	3	Proliferating cells mki67+
tp53	0.329789	1.32667e-31	3	Proliferating cells mki67+
rnmt	0.294714	1.36869e-31	3	Proliferating cells mki67+
ewsr1b	0.48497	1.41507e-31	3	Proliferating cells mki67+
rcor1	0.308532	2.0721e-31	3	Proliferating cells mki67+
bcl2l10	0.33888	2.24878e-31	3	Proliferating cells mki67+
npm1a	0.472714	2.43437e-31	3	Proliferating cells mki67+
cct8	0.31054	2.62856e-31	3	Proliferating cells mki67+
smarcd1	0.43301	3.1514e-31	3	Proliferating cells mki67+
pcdh17	0.654199	3.20532e-31	3	Proliferating cells mki67+
nop56	0.385225	5.58131e-31	3	Proliferating cells mki67+
acin1a	0.445285	6.1727e-31	3	Proliferating cells mki67+
ephb2b	0.354054	6.37115e-31	3	Proliferating cells mki67+
ccnt2b	0.27569	7.81043e-31	3	Proliferating cells mki67+
pdcl	0.37032	8.31366e-31	3	Proliferating cells mki67+
ube2d2	0.326393	1.09242e-30	3	Proliferating cells mki67+
arf6a	0.305378	1.10261e-30	3	Proliferating cells mki67+
stag1a	0.352326	1.14791e-30	3	Proliferating cells mki67+
nipblb	0.322883	1.17895e-30	3	Proliferating cells mki67+
snu13b	0.349862	1.29791e-30	3	Proliferating cells mki67+
chd1	0.473512	1.29933e-30	3	Proliferating cells mki67+
ube2nb	0.312359	1.3963e-30	3	Proliferating cells mki67+
rtn1a	0.489165	1.40048e-30	3	Proliferating cells mki67+
exosc3	0.312373	1.41161e-30	3	Proliferating cells mki67+
pias4a	0.329737	1.6919e-30	3	Proliferating cells mki67+
pa2g4b	0.332402	1.82616e-30	3	Proliferating cells mki67+
ldb1a	0.444412	2.04806e-30	3	Proliferating cells mki67+
sub1b	0.326277	2.31648e-30	3	Proliferating cells mki67+
vbp1	0.307437	2.35501e-30	3	Proliferating cells mki67+
luc7l	0.322075	2.64339e-30	3	Proliferating cells mki67+
im:7147486	0.332365	3.65512e-30	3	Proliferating cells mki67+
prr14	0.310514	4.01533e-30	3	Proliferating cells mki67+
hnrnpa1a	0.367042	4.70801e-30	3	Proliferating cells mki67+
dnaja2	0.30272	5.04391e-30	3	Proliferating cells mki67+
ssbp3b	0.284914	5.05981e-30	3	Proliferating cells mki67+
si:rp71-45k5.4	0.269826	5.892e-30	3	Proliferating cells mki67+
kat8	0.266477	6.66452e-30	3	Proliferating cells mki67+
g3bp2	0.386661	8.06741e-30	3	Proliferating cells mki67+
ssr2	0.327347	8.9654e-30	3	Proliferating cells mki67+
npm1b	0.308666	1.59612e-29	3	Proliferating cells mki67+
her2	0.767254	1.63064e-29	3	Proliferating cells mki67+
elf2b	0.368619	1.65304e-29	3	Proliferating cells mki67+
usp7	0.439521	2.10287e-29	3	Proliferating cells mki67+
si:dkey-276j7.1	0.353399	2.39429e-29	3	Proliferating cells mki67+
si:dkey-23i12.5	0.3058	2.52451e-29	3	Proliferating cells mki67+
lsm12a	0.32878	2.67322e-29	3	Proliferating cells mki67+
kctd5a	0.407406	3.66552e-29	3	Proliferating cells mki67+
ncbp2	0.335038	4.06976e-29	3	Proliferating cells mki67+
kmt2ba	0.353934	5.87465e-29	3	Proliferating cells mki67+
rnaseh2c	0.251902	6.02304e-29	3	Proliferating cells mki67+
msl1b	0.267208	6.06393e-29	3	Proliferating cells mki67+
ints8	0.510723	6.16549e-29	3	Proliferating cells mki67+
ndnl2	0.318737	7.78081e-29	3	Proliferating cells mki67+
cdkn2aipnl	0.312231	9.72927e-29	3	Proliferating cells mki67+
psmd11b	0.339607	9.97836e-29	3	Proliferating cells mki67+
caprin1b	0.288828	1.09811e-28	3	Proliferating cells mki67+
vars	0.34753	1.1555e-28	3	Proliferating cells mki67+
kdm6bb	0.395904	1.30181e-28	3	Proliferating cells mki67+
ier5l	0.344247	1.31054e-28	3	Proliferating cells mki67+
tmem258	0.263127	1.33775e-28	3	Proliferating cells mki67+
ogt.1	0.39472	1.63588e-28	3	Proliferating cells mki67+
npat	0.276834	1.94911e-28	3	Proliferating cells mki67+
znf207b	0.266985	2.26363e-28	3	Proliferating cells mki67+
thoc2	0.346575	2.30275e-28	3	Proliferating cells mki67+
btf3	0.38561	2.43832e-28	3	Proliferating cells mki67+
psmc2	0.276275	2.74989e-28	3	Proliferating cells mki67+
cbx6a	0.393343	2.77511e-28	3	Proliferating cells mki67+
npm3	0.280204	4.74944e-28	3	Proliferating cells mki67+
psmc6	0.401703	5.54561e-28	3	Proliferating cells mki67+
polr2c	0.305881	7.49207e-28	3	Proliferating cells mki67+
arl14ep	0.267937	9.0684e-28	3	Proliferating cells mki67+
zc3h13	0.368071	9.20356e-28	3	Proliferating cells mki67+
bcl7a	0.335043	9.81125e-28	3	Proliferating cells mki67+
chd5	0.406326	1.02895e-27	3	Proliferating cells mki67+
dr1	0.303734	1.22042e-27	3	Proliferating cells mki67+
znf654	0.294213	1.58822e-27	3	Proliferating cells mki67+
fam120c	0.348753	1.62025e-27	3	Proliferating cells mki67+
sart3	0.380964	2.10868e-27	3	Proliferating cells mki67+
apc2	0.400381	2.47836e-27	3	Proliferating cells mki67+
auts2a	0.459833	3.15751e-27	3	Proliferating cells mki67+
srsf9	0.293702	4.6637e-27	3	Proliferating cells mki67+
socs3b	0.377842	4.6722e-27	3	Proliferating cells mki67+
vdac2	0.285354	5.50903e-27	3	Proliferating cells mki67+
nhp2	0.298878	5.70959e-27	3	Proliferating cells mki67+
vaspb	0.264318	6.77599e-27	3	Proliferating cells mki67+
wnk1a	0.345406	7.31027e-27	3	Proliferating cells mki67+
kdm3b	0.313686	1.06726e-26	3	Proliferating cells mki67+
tmem11	0.268811	1.37725e-26	3	Proliferating cells mki67+
ywhaqb	0.313112	1.5373e-26	3	Proliferating cells mki67+
ncl	0.385789	1.71296e-26	3	Proliferating cells mki67+
nup153	0.282076	1.83397e-26	3	Proliferating cells mki67+
farsa	0.263302	2.11192e-26	3	Proliferating cells mki67+
cops2	0.285635	2.53534e-26	3	Proliferating cells mki67+
nudc	0.352833	2.6559e-26	3	Proliferating cells mki67+
dhx9	0.335873	3.24606e-26	3	Proliferating cells mki67+
slc7a5	0.480114	3.60062e-26	3	Proliferating cells mki67+
kmt2cb	0.406416	4.45082e-26	3	Proliferating cells mki67+
selenof	0.318235	6.54586e-26	3	Proliferating cells mki67+
dicer1	0.335363	6.80089e-26	3	Proliferating cells mki67+
pcf11	0.491289	7.55826e-26	3	Proliferating cells mki67+
ssb	0.315612	1.028e-25	3	Proliferating cells mki67+
mab21l1	0.366882	1.10202e-25	3	Proliferating cells mki67+
psmd13	0.315149	1.17635e-25	3	Proliferating cells mki67+
rbbp5	0.303078	1.65595e-25	3	Proliferating cells mki67+
kars	0.290341	2.59325e-25	3	Proliferating cells mki67+
ywhaqa	0.331787	2.7119e-25	3	Proliferating cells mki67+
fip1l1b	0.28777	2.78213e-25	3	Proliferating cells mki67+
baxa.1	0.260856	2.79695e-25	3	Proliferating cells mki67+
rtraf	0.25924	2.976e-25	3	Proliferating cells mki67+
dcaf7	0.277905	3.10569e-25	3	Proliferating cells mki67+
brd4	0.309254	4.11497e-25	3	Proliferating cells mki67+
psmd14	0.288315	5.50176e-25	3	Proliferating cells mki67+
pdia6	0.397051	5.78362e-25	3	Proliferating cells mki67+
ankrd11	0.370819	6.23549e-25	3	Proliferating cells mki67+
srsf4	0.350285	7.21915e-25	3	Proliferating cells mki67+
znf395a	0.336329	8.53881e-25	3	Proliferating cells mki67+
spcs3	0.308848	8.73259e-25	3	Proliferating cells mki67+
znf865	0.275998	1.27248e-24	3	Proliferating cells mki67+
lsm6	0.271366	1.52613e-24	3	Proliferating cells mki67+
hspa5	0.48497	2.11575e-24	3	Proliferating cells mki67+
rtf1	0.323525	2.80915e-24	3	Proliferating cells mki67+
INAVA	0.305545	3.19006e-24	3	Proliferating cells mki67+
ajuba	0.295036	3.33665e-24	3	Proliferating cells mki67+
kdm2ba	0.265012	3.3665e-24	3	Proliferating cells mki67+
wtap	0.291167	3.38316e-24	3	Proliferating cells mki67+
hmgb1a	0.39395	3.66672e-24	3	Proliferating cells mki67+
rnf19a	0.331923	4.78915e-24	3	Proliferating cells mki67+
srpk1b	0.299896	5.05306e-24	3	Proliferating cells mki67+
ptbp2b	0.36201	5.17516e-24	3	Proliferating cells mki67+
lin7b	0.30051	6.61389e-24	3	Proliferating cells mki67+
znf292a	0.416625	6.93941e-24	3	Proliferating cells mki67+
cfdp1	0.296746	7.73328e-24	3	Proliferating cells mki67+
zic6	0.398018	8.66362e-24	3	Proliferating cells mki67+
med19a	0.257975	1.01694e-23	3	Proliferating cells mki67+
jade1	0.327032	1.01863e-23	3	Proliferating cells mki67+
eif3g	0.276345	1.11568e-23	3	Proliferating cells mki67+
fam13b	0.298375	1.29208e-23	3	Proliferating cells mki67+
calr3b	0.251142	1.41902e-23	3	Proliferating cells mki67+
trim33	0.260014	1.65014e-23	3	Proliferating cells mki67+
sec61a1	0.290509	1.98728e-23	3	Proliferating cells mki67+
pnrc2	0.386374	3.02539e-23	3	Proliferating cells mki67+
znf576.1	0.341419	3.03769e-23	3	Proliferating cells mki67+
r3hdm1	0.308268	3.73504e-23	3	Proliferating cells mki67+
nup50	0.385238	3.74059e-23	3	Proliferating cells mki67+
rnf20	0.276077	3.82799e-23	3	Proliferating cells mki67+
hmg20a	0.27941	5.04014e-23	3	Proliferating cells mki67+
si:ch73-46j18.5	0.384096	6.30951e-23	3	Proliferating cells mki67+
tbl1xr1a	0.367262	6.62319e-23	3	Proliferating cells mki67+
sfpq	0.304255	1.00312e-22	3	Proliferating cells mki67+
gpt2	0.305719	1.21525e-22	3	Proliferating cells mki67+
hyou1	0.252839	1.34603e-22	3	Proliferating cells mki67+
kmt2bb	0.423481	1.34935e-22	3	Proliferating cells mki67+
luc7l3	0.319396	1.56723e-22	3	Proliferating cells mki67+
tead1b	0.325257	1.64202e-22	3	Proliferating cells mki67+
dnmt3ab	0.358411	2.16126e-22	3	Proliferating cells mki67+
pfdn5	0.310867	2.3047e-22	3	Proliferating cells mki67+
prpf3	0.283204	2.40757e-22	3	Proliferating cells mki67+
ets2	0.27856	2.61595e-22	3	Proliferating cells mki67+
pdia4	0.415831	2.74361e-22	3	Proliferating cells mki67+
tspan7	0.321966	3.29235e-22	3	Proliferating cells mki67+
axin2	0.38472	4.69013e-22	3	Proliferating cells mki67+
gigyf1b	0.323154	4.82453e-22	3	Proliferating cells mki67+
g3bp1	0.290925	5.42571e-22	3	Proliferating cells mki67+
brms1la	0.362264	7.57987e-22	3	Proliferating cells mki67+
ier5	0.284451	7.61396e-22	3	Proliferating cells mki67+
drg1	0.304006	8.12872e-22	3	Proliferating cells mki67+
dclk2a	0.413533	9.28012e-22	3	Proliferating cells mki67+
clic4	0.280623	1.01039e-21	3	Proliferating cells mki67+
pole4	0.275181	1.12791e-21	3	Proliferating cells mki67+
ppp4cb	0.334209	1.38e-21	3	Proliferating cells mki67+
si:ch211-276i12.11	0.331779	2.65227e-21	3	Proliferating cells mki67+
u2af2a	0.270074	5.73024e-21	3	Proliferating cells mki67+
fnbp4	0.288865	8.2123e-21	3	Proliferating cells mki67+
fkbp1aa	0.278993	8.56508e-21	3	Proliferating cells mki67+
pgrmc2	0.257744	8.56913e-21	3	Proliferating cells mki67+
txnl1	0.340772	1.23651e-20	3	Proliferating cells mki67+
eif4h	0.276347	1.32552e-20	3	Proliferating cells mki67+
supt6h	0.274286	1.69407e-20	3	Proliferating cells mki67+
mfsd2ab	0.451998	1.78973e-20	3	Proliferating cells mki67+
plrg1	0.273138	1.86143e-20	3	Proliferating cells mki67+
lcorl	0.269568	2.15681e-20	3	Proliferating cells mki67+
pim2	0.294106	2.16292e-20	3	Proliferating cells mki67+
srcap	0.289092	2.17248e-20	3	Proliferating cells mki67+
srrm2	0.293159	2.53455e-20	3	Proliferating cells mki67+
epn1	0.277448	2.58172e-20	3	Proliferating cells mki67+
arhgap35a	0.294095	2.63334e-20	3	Proliferating cells mki67+
scaf1	0.259425	3.05499e-20	3	Proliferating cells mki67+
si:dkey-28b4.8	0.40026	4.2527e-20	3	Proliferating cells mki67+
cxxc5a	0.449016	4.39684e-20	3	Proliferating cells mki67+
dusp5	0.321217	4.58692e-20	3	Proliferating cells mki67+
elavl1a	0.342181	4.86589e-20	3	Proliferating cells mki67+
dhx38	0.267231	7.14714e-20	3	Proliferating cells mki67+
mepce	0.37013	8.81497e-20	3	Proliferating cells mki67+
si:ch211-173p18.3	0.331221	8.96575e-20	3	Proliferating cells mki67+
huwe1	0.302469	9.2088e-20	3	Proliferating cells mki67+
epc2	0.278098	9.71337e-20	3	Proliferating cells mki67+
lin7c	0.278589	9.96825e-20	3	Proliferating cells mki67+
rbm25a	0.289739	1.57025e-19	3	Proliferating cells mki67+
gsk3ab	0.297132	1.60015e-19	3	Proliferating cells mki67+
mib1	0.311506	1.68999e-19	3	Proliferating cells mki67+
etf1b	0.278382	1.81068e-19	3	Proliferating cells mki67+
mak16	0.265959	1.86204e-19	3	Proliferating cells mki67+
crebzf	0.329614	2.42196e-19	3	Proliferating cells mki67+
kcnma1a	0.354174	3.71671e-19	3	Proliferating cells mki67+
cnot1	0.26233	8.85515e-19	3	Proliferating cells mki67+
hmgb3a	0.458884	1.0098e-18	3	Proliferating cells mki67+
cul3a	0.269567	1.18824e-18	3	Proliferating cells mki67+
polr2f	0.258986	1.66973e-18	3	Proliferating cells mki67+
rnf168	0.296293	1.72833e-18	3	Proliferating cells mki67+
tmem56b	0.273014	4.83545e-18	3	Proliferating cells mki67+
kansl1b	0.355656	5.67595e-18	3	Proliferating cells mki67+
arid4a	0.251112	5.88814e-18	3	Proliferating cells mki67+
csk	0.312565	6.49173e-18	3	Proliferating cells mki67+
chtopa	0.287318	8.52788e-18	3	Proliferating cells mki67+
ddx18	0.335496	8.85482e-18	3	Proliferating cells mki67+
setbp1	0.351203	1.12258e-17	3	Proliferating cells mki67+
pde7a	0.373197	1.19392e-17	3	Proliferating cells mki67+
rbm4.1	0.32268	1.42168e-17	3	Proliferating cells mki67+
emd	0.302166	1.75797e-17	3	Proliferating cells mki67+
ube2v2	0.29225	1.99287e-17	3	Proliferating cells mki67+
cct2	0.500499	3.96204e-17	3	Proliferating cells mki67+
fbxo11a	0.29143	4.60028e-17	3	Proliferating cells mki67+
aifm1	0.268041	6.44097e-17	3	Proliferating cells mki67+
pho	0.311925	8.02656e-17	3	Proliferating cells mki67+
tuba2	0.271726	1.52004e-16	3	Proliferating cells mki67+
sec11a	0.263439	1.83784e-16	3	Proliferating cells mki67+
ddx39b	0.2565	2.28572e-16	3	Proliferating cells mki67+
rad23b	0.284993	2.36958e-16	3	Proliferating cells mki67+
cnot6a	0.319474	2.73351e-16	3	Proliferating cells mki67+
ppp2r5eb	0.273197	3.40752e-16	3	Proliferating cells mki67+
tdrd3	0.280383	4.82106e-16	3	Proliferating cells mki67+
myca	0.333503	6.17212e-16	3	Proliferating cells mki67+
pfn2l	0.253141	8.70767e-16	3	Proliferating cells mki67+
arg2	0.336347	9.0358e-16	3	Proliferating cells mki67+
ptpn5	0.300293	9.7224e-16	3	Proliferating cells mki67+
rtn1b	0.330006	9.77427e-16	3	Proliferating cells mki67+
lnpk	0.250803	1.50478e-15	3	Proliferating cells mki67+
ascl1b.1	0.272504	1.5252e-15	3	Proliferating cells mki67+
zbtb33	0.334047	1.97652e-15	3	Proliferating cells mki67+
ythdf2	0.319603	3.73442e-15	3	Proliferating cells mki67+
dido1	0.25945	4.24381e-15	3	Proliferating cells mki67+
abce1	0.250093	5.10471e-15	3	Proliferating cells mki67+
ndrg3b	0.302122	6.65908e-15	3	Proliferating cells mki67+
phf20b	0.283191	1.01906e-14	3	Proliferating cells mki67+
zgc:56493	0.269332	4.78861e-14	3	Proliferating cells mki67+
tcf3b	0.309149	6.04521e-14	3	Proliferating cells mki67+
ptenb	0.284708	6.13204e-14	3	Proliferating cells mki67+
rpn2	0.337783	6.58257e-14	3	Proliferating cells mki67+
neo1a	0.440119	8.82818e-14	3	Proliferating cells mki67+
myg1	0.262031	1.2623e-13	3	Proliferating cells mki67+
rbm28	0.305897	1.31377e-13	3	Proliferating cells mki67+
gtf2f1	0.268112	1.89308e-13	3	Proliferating cells mki67+
cacybp	0.251915	5.20856e-13	3	Proliferating cells mki67+
zeb2b	0.269854	9.52689e-13	3	Proliferating cells mki67+
matr3l1.1.1	0.286051	2.00153e-12	3	Proliferating cells mki67+
traf4a	0.385924	2.56926e-12	3	Proliferating cells mki67+
ehmt1b	0.254966	8.68e-12	3	Proliferating cells mki67+
rsrc2	0.25023	1.01856e-11	3	Proliferating cells mki67+
med10	0.269571	1.6963e-11	3	Proliferating cells mki67+
nop2	0.252576	3.12625e-11	3	Proliferating cells mki67+
ank3b	0.262924	3.82381e-11	3	Proliferating cells mki67+
pip4p1a	0.258605	4.03712e-11	3	Proliferating cells mki67+
notch1b	0.304941	5.14786e-11	3	Proliferating cells mki67+
psmd3	0.268468	1.17832e-10	3	Proliferating cells mki67+
slc3a2b	0.370806	1.18624e-10	3	Proliferating cells mki67+
ahi1	0.262012	1.52386e-10	3	Proliferating cells mki67+
furinb	0.305676	1.80537e-10	3	Proliferating cells mki67+
ythdc1	0.257949	2.31509e-10	3	Proliferating cells mki67+
ccnd1	0.287472	2.91582e-10	3	Proliferating cells mki67+
gnai1	0.271406	1.59745e-09	3	Proliferating cells mki67+
tcf3a	0.268112	2.08612e-09	3	Proliferating cells mki67+
hsp90b1	0.366076	5.63777e-09	3	Proliferating cells mki67+
akt3a	0.320143	6.24814e-09	3	Proliferating cells mki67+
csnk1da	0.276597	8.78335e-09	3	Proliferating cells mki67+
CU467861.1	0.313342	1.70125e-08	3	Proliferating cells mki67+
h2afx1	0.326143	2.07411e-08	3	Proliferating cells mki67+
kras	0.264483	4.98534e-07	3	Proliferating cells mki67+
stm	4.28735	0	4	Radial glia nppc+
slc7a10a	2.96562	0	4	Radial glia nppc+
nppc	2.33164	0	4	Radial glia nppc+
slc6a11b	2.12623	0	4	Radial glia nppc+
gpd1b	2.01996	0	4	Radial glia nppc+
endouc	1.98654	0	4	Radial glia nppc+
cd99	1.92096	0	4	Radial glia nppc+
itih1	1.81316	0	4	Radial glia nppc+
ca6	1.75059	0	4	Radial glia nppc+
mgst1.2	1.73409	0	4	Radial glia nppc+
tmod4	1.15949	0	4	Radial glia nppc+
ndrg3a	1.60892	2.44335e-269	4	Radial glia nppc+
cyp1b1	1.31134	3.02667e-269	4	Radial glia nppc+
slc6a9	2.10657	1.60517e-254	4	Radial glia nppc+
ptgdsb.2	1.77503	4.96563e-252	4	Radial glia nppc+
smox	1.89458	3.14861e-246	4	Radial glia nppc+
eva1a	0.627438	2.72103e-245	4	Radial glia nppc+
CR382300.1	0.690269	7.84245e-245	4	Radial glia nppc+
s100b	1.55211	2.57001e-240	4	Radial glia nppc+
si:ch211-67e16.11	1.46951	3.65916e-240	4	Radial glia nppc+
cx43	1.37029	5.01712e-236	4	Radial glia nppc+
slc6a1b	1.46561	2.02107e-233	4	Radial glia nppc+
slc4a4a	1.75676	6.24292e-233	4	Radial glia nppc+
msrb2	1.48028	4.73644e-230	4	Radial glia nppc+
enpp6	1.49949	6.70305e-219	4	Radial glia nppc+
atp1b4	1.60318	2.0479e-218	4	Radial glia nppc+
susd5	1.68894	4.79487e-218	4	Radial glia nppc+
atp1a1b	1.46208	8.76333e-217	4	Radial glia nppc+
crabp1a	1.73986	3.25521e-216	4	Radial glia nppc+
slc7a10b	1.49413	2.56261e-200	4	Radial glia nppc+
acbd7	1.50754	3.53647e-199	4	Radial glia nppc+
sult2st3	1.49695	9.10249e-197	4	Radial glia nppc+
aldocb	1.40388	1.86563e-187	4	Radial glia nppc+
si:ch211-119e14.1	1.15152	8.9433e-187	4	Radial glia nppc+
FO704813.1	1.37136	3.3259e-174	4	Radial glia nppc+
si:dkey-1m11.6	0.933849	6.37736e-174	4	Radial glia nppc+
foxb1a	0.94157	3.52202e-172	4	Radial glia nppc+
slc3a2a	1.56829	1.83352e-166	4	Radial glia nppc+
cd81b	1.90748	5.2567e-165	4	Radial glia nppc+
ckbb	1.45447	1.77827e-164	4	Radial glia nppc+
laptm4b	1.32567	2.78297e-162	4	Radial glia nppc+
cyp4t8	1.22556	1.67974e-158	4	Radial glia nppc+
prom1b	1.00198	1.92287e-155	4	Radial glia nppc+
si:ch211-243a20.3	1.42775	2.72114e-152	4	Radial glia nppc+
timp4.3	1.41122	9.9516e-151	4	Radial glia nppc+
crtac1a	1.13503	9.04293e-145	4	Radial glia nppc+
aspa	1.16595	4.92523e-142	4	Radial glia nppc+
lgals1l1	1.37594	4.69773e-141	4	Radial glia nppc+
pgm1	0.998046	5.92518e-139	4	Radial glia nppc+
lrp1ab	1.14721	1.838e-136	4	Radial glia nppc+
gapdhs	1.02443	5.61037e-136	4	Radial glia nppc+
slc25a48	0.949703	7.25248e-135	4	Radial glia nppc+
stom	1.07021	4.2857e-132	4	Radial glia nppc+
hsc70	0.790708	2.13777e-131	4	Radial glia nppc+
sdc2	1.0933	3.66287e-126	4	Radial glia nppc+
lgals2a	1.3657	9.18434e-123	4	Radial glia nppc+
ppp1r1b	1.0057	3.58786e-121	4	Radial glia nppc+
spock2	1.15836	1.06782e-117	4	Radial glia nppc+
elovl2	1.08398	2.33182e-117	4	Radial glia nppc+
RFP	1.77505	2.56239e-117	4	Radial glia nppc+
eno1b	1.04064	2.68201e-117	4	Radial glia nppc+
cd63	0.973962	4.33081e-117	4	Radial glia nppc+
EGFP	1.549	3.09198e-115	4	Radial glia nppc+
hhipl1	0.95959	3.49167e-115	4	Radial glia nppc+
myorg	0.941104	2.20602e-112	4	Radial glia nppc+
tpi1a	0.890938	1.4597e-111	4	Radial glia nppc+
BX511161.1	1.07498	9.21691e-111	4	Radial glia nppc+
si:dkey-1m11.5	0.644985	1.42452e-109	4	Radial glia nppc+
bcan	1.04067	7.65811e-109	4	Radial glia nppc+
aqp1a.1	0.99792	4.52892e-108	4	Radial glia nppc+
hepacama	0.930131	3.34691e-107	4	Radial glia nppc+
gstp1	1.0717	4.96051e-106	4	Radial glia nppc+
ivns1abpb	1.00429	7.84287e-105	4	Radial glia nppc+
acanb	0.802306	2.47248e-104	4	Radial glia nppc+
lrp1aa	0.989931	2.14397e-103	4	Radial glia nppc+
cahz	0.955597	5.16264e-101	4	Radial glia nppc+
gpm6bb	0.868303	5.17161e-100	4	Radial glia nppc+
ugt5g1	0.769363	4.72129e-99	4	Radial glia nppc+
rasd4	0.940029	6.7238e-99	4	Radial glia nppc+
oaz2b	0.791241	7.26792e-99	4	Radial glia nppc+
psat1	1.01315	1.62507e-98	4	Radial glia nppc+
nt5e	0.482064	2.75556e-97	4	Radial glia nppc+
zgc:153704	1.18305	1.95645e-95	4	Radial glia nppc+
nfasca	1.10827	4.87978e-95	4	Radial glia nppc+
CABZ01049847.1	0.917363	3.24579e-94	4	Radial glia nppc+
ptgdsb.1	0.92381	4.82672e-93	4	Radial glia nppc+
mid1ip1l	1.01977	8.78917e-93	4	Radial glia nppc+
fam43b	0.902886	9.25597e-93	4	Radial glia nppc+
gfap	1.12265	3.55616e-92	4	Radial glia nppc+
tmem145	0.751187	8.59717e-92	4	Radial glia nppc+
tagln3b	0.916545	8.61658e-92	4	Radial glia nppc+
atp2a2a.1	0.987064	1.04276e-91	4	Radial glia nppc+
sfxn5b	0.946244	1.64227e-90	4	Radial glia nppc+
igflr1	0.794484	2.44763e-89	4	Radial glia nppc+
ctsd	1.00302	2.66522e-88	4	Radial glia nppc+
zgc:112332	1.78072	3.33296e-86	4	Radial glia nppc+
ssfa2	0.860614	1.31691e-84	4	Radial glia nppc+
tmem176l.1	0.900092	1.79025e-84	4	Radial glia nppc+
hspb15	0.881365	2.90208e-84	4	Radial glia nppc+
abat	0.928692	3.66198e-84	4	Radial glia nppc+
mt2	0.953894	2.59326e-83	4	Radial glia nppc+
nkx2.2a	0.625741	4.02818e-83	4	Radial glia nppc+
slc40a1	0.842541	6.85177e-83	4	Radial glia nppc+
itpkb	0.538112	2.72891e-82	4	Radial glia nppc+
wnt7aa	0.766609	5.82701e-82	4	Radial glia nppc+
sparc	0.931426	2.50447e-80	4	Radial glia nppc+
dhrs3b	0.648885	4.57746e-80	4	Radial glia nppc+
lypd6	0.727186	1.34122e-79	4	Radial glia nppc+
sema4e	0.702773	4.34156e-79	4	Radial glia nppc+
sept8b	0.783929	4.71814e-79	4	Radial glia nppc+
cxcl14	0.884791	1.15175e-78	4	Radial glia nppc+
zgc:101744	0.809657	4.83396e-77	4	Radial glia nppc+
lurap1	0.671247	5.88812e-77	4	Radial glia nppc+
cbr1l	0.906572	1.73041e-76	4	Radial glia nppc+
rbp1	0.895058	1.12112e-75	4	Radial glia nppc+
pnp6	0.95063	1.19848e-75	4	Radial glia nppc+
fabp7a	0.711296	2.32076e-75	4	Radial glia nppc+
tmem229b	0.536531	3.08709e-75	4	Radial glia nppc+
gstk1	0.72009	1.76747e-74	4	Radial glia nppc+
psap	0.810616	3.43972e-74	4	Radial glia nppc+
gpr37l1b	0.776983	1.77051e-73	4	Radial glia nppc+
CT956002.2	1.15663	2.24761e-73	4	Radial glia nppc+
ptn	0.969863	7.73933e-73	4	Radial glia nppc+
igf1	0.702963	7.85281e-73	4	Radial glia nppc+
mboat2b	0.735573	1.4396e-72	4	Radial glia nppc+
pygmb	0.759958	6.80743e-72	4	Radial glia nppc+
apc	0.802299	7.14567e-72	4	Radial glia nppc+
zgc:85777	0.763921	1.73954e-71	4	Radial glia nppc+
si:ch73-288o11.5	0.778504	1.04851e-70	4	Radial glia nppc+
dock4b	0.691439	6.81878e-70	4	Radial glia nppc+
zgc:162780	0.744288	1.27706e-69	4	Radial glia nppc+
il17rd	0.574843	3.4416e-69	4	Radial glia nppc+
hhatla	0.601958	3.71241e-69	4	Radial glia nppc+
psph	0.778964	4.21258e-69	4	Radial glia nppc+
ntrk2a	0.706125	4.67299e-69	4	Radial glia nppc+
efhd1	0.710563	1.20831e-68	4	Radial glia nppc+
sncga	1.02283	1.29812e-68	4	Radial glia nppc+
plxna4	1.22915	1.37946e-67	4	Radial glia nppc+
jam3a	0.591508	6.46688e-67	4	Radial glia nppc+
crot	0.588021	5.77665e-66	4	Radial glia nppc+
si:ch211-149l1.2	0.452922	2.77686e-64	4	Radial glia nppc+
slitrk2	0.565665	2.12427e-63	4	Radial glia nppc+
BX510657.1	0.532113	3.96305e-63	4	Radial glia nppc+
si:dkey-201i24.6	0.672064	1.10752e-62	4	Radial glia nppc+
spred1	0.792227	4.4844e-62	4	Radial glia nppc+
dcn	1.269	4.24814e-61	4	Radial glia nppc+
siae	0.652122	9.64265e-61	4	Radial glia nppc+
cox4i2	0.748171	9.7357e-61	4	Radial glia nppc+
phgdh	0.903778	1.09852e-60	4	Radial glia nppc+
nqo1	0.675292	1.80886e-60	4	Radial glia nppc+
ubl3a	0.762972	1.41681e-59	4	Radial glia nppc+
swap70b	0.73477	4.5255e-59	4	Radial glia nppc+
glula	0.493935	8.01186e-59	4	Radial glia nppc+
ca8	0.673119	8.77228e-59	4	Radial glia nppc+
BX465834.1	0.782998	1.03526e-58	4	Radial glia nppc+
spry2	0.77081	1.47775e-58	4	Radial glia nppc+
sdr16c5b	0.712581	2.73101e-58	4	Radial glia nppc+
aoc2	1.08075	3.69302e-58	4	Radial glia nppc+
ntn1b	0.826785	3.738e-58	4	Radial glia nppc+
slc1a2b	0.5683	5.73062e-58	4	Radial glia nppc+
viml	0.874224	7.20807e-58	4	Radial glia nppc+
mllt11	0.808409	6.55402e-57	4	Radial glia nppc+
si:ch73-335m24.2	0.454055	7.3975e-57	4	Radial glia nppc+
prdx6	0.808756	2.19008e-56	4	Radial glia nppc+
ckba	0.724518	4.48486e-56	4	Radial glia nppc+
mt-nd1	0.736369	5.30033e-56	4	Radial glia nppc+
gpx4a	0.723912	2.09656e-55	4	Radial glia nppc+
robo1	0.617199	4.07167e-55	4	Radial glia nppc+
si:ch1073-291c23.2	0.545064	7.4926e-55	4	Radial glia nppc+
pkma	0.604412	9.17568e-55	4	Radial glia nppc+
ppap2d	0.600454	1.15898e-53	4	Radial glia nppc+
GSTZ1	0.660375	2.75163e-53	4	Radial glia nppc+
pgam1a	0.575375	3.33763e-53	4	Radial glia nppc+
rgn	0.59143	5.77684e-53	4	Radial glia nppc+
rfx4	0.537032	1.11469e-52	4	Radial glia nppc+
dbn1	0.650381	4.74454e-52	4	Radial glia nppc+
fam69c	0.579264	6.5826e-52	4	Radial glia nppc+
ca4a	0.883235	7.58368e-52	4	Radial glia nppc+
zgc:92818	0.653637	1.28174e-51	4	Radial glia nppc+
acadm	0.681133	2.24663e-51	4	Radial glia nppc+
qkib	0.562714	2.49495e-51	4	Radial glia nppc+
CU861477.1	0.572588	3.67377e-51	4	Radial glia nppc+
stambpl1	0.508909	1.44195e-50	4	Radial glia nppc+
pbxip1b	0.714806	1.75944e-50	4	Radial glia nppc+
tdrd7b	0.457021	1.84238e-50	4	Radial glia nppc+
csdc2a	0.690643	2.11584e-50	4	Radial glia nppc+
nog2	0.739973	2.18533e-50	4	Radial glia nppc+
PAMR1 (1 of many)	0.452164	6.37778e-50	4	Radial glia nppc+
clu	0.396557	7.82707e-50	4	Radial glia nppc+
CR848047.1	0.758935	9.73081e-50	4	Radial glia nppc+
gdpd2	0.573149	1.85765e-49	4	Radial glia nppc+
sgk3	0.56812	2.2316e-49	4	Radial glia nppc+
tmem86a	0.573613	3.15157e-49	4	Radial glia nppc+
waslb	0.594267	1.5521e-48	4	Radial glia nppc+
qdpra	0.607512	2.77804e-48	4	Radial glia nppc+
cxcl12a	0.688201	2.42217e-47	4	Radial glia nppc+
robo2.1	0.483194	9.98314e-47	4	Radial glia nppc+
IGLON5	0.578599	2.38961e-46	4	Radial glia nppc+
dhrs1	0.651265	2.74232e-46	4	Radial glia nppc+
dok1b	0.573114	7.78753e-46	4	Radial glia nppc+
NPAS3	0.710747	8.83862e-46	4	Radial glia nppc+
fasn	0.634051	1.034e-45	4	Radial glia nppc+
itm2ba	0.495253	2.3071e-45	4	Radial glia nppc+
acsl2	0.681926	3.6029e-45	4	Radial glia nppc+
s1pr1	0.668036	5.3509e-45	4	Radial glia nppc+
slc25a18	0.54186	1.04963e-44	4	Radial glia nppc+
nipsnap3a	0.491742	1.06632e-44	4	Radial glia nppc+
tmem179	0.618501	2.65618e-44	4	Radial glia nppc+
cep170ab	0.598794	3.81044e-44	4	Radial glia nppc+
arl6ip1	0.609633	9.68565e-44	4	Radial glia nppc+
proza	0.600391	1.05813e-43	4	Radial glia nppc+
ivns1abpa	0.665876	1.54424e-43	4	Radial glia nppc+
dynll2b	0.661529	2.24046e-43	4	Radial glia nppc+
cadm4	0.572342	2.42848e-43	4	Radial glia nppc+
CT027638.1	0.711432	2.98084e-43	4	Radial glia nppc+
sc5d	0.722977	3.06398e-43	4	Radial glia nppc+
sdcbp2	0.642306	6.3775e-43	4	Radial glia nppc+
tmbim4	0.525172	1.27533e-42	4	Radial glia nppc+
adam22	0.590454	1.4414e-42	4	Radial glia nppc+
tmem37	0.394876	3.06223e-42	4	Radial glia nppc+
capns1a	0.493643	3.17845e-42	4	Radial glia nppc+
abi1a	0.481506	8.51324e-42	4	Radial glia nppc+
dennd2da	0.481642	1.12166e-41	4	Radial glia nppc+
si:ch211-180a12.2	0.461419	1.24463e-41	4	Radial glia nppc+
pipox	0.408008	1.41869e-41	4	Radial glia nppc+
tnc	0.943049	1.43095e-41	4	Radial glia nppc+
bcat2	0.548977	2.05137e-41	4	Radial glia nppc+
msmo1	0.893275	2.17245e-41	4	Radial glia nppc+
slc27a1b.1	0.592913	3.43468e-41	4	Radial glia nppc+
pxylp1	0.392324	3.72042e-41	4	Radial glia nppc+
tspan7b	0.535399	7.51952e-41	4	Radial glia nppc+
gstr	0.5482	2.55999e-40	4	Radial glia nppc+
ddt	0.595651	3.19727e-40	4	Radial glia nppc+
ctsf	0.597032	6.0067e-40	4	Radial glia nppc+
hdac8.1	0.313245	6.01016e-40	4	Radial glia nppc+
plecb	0.518693	1.19818e-39	4	Radial glia nppc+
scg5	0.487546	1.25709e-39	4	Radial glia nppc+
acox1	0.615233	2.04419e-39	4	Radial glia nppc+
kctd12.2	0.537302	2.18436e-39	4	Radial glia nppc+
pdxka	0.550817	3.02424e-39	4	Radial glia nppc+
slmapb	0.545006	3.84577e-39	4	Radial glia nppc+
mob1bb	0.491516	6.60572e-39	4	Radial glia nppc+
asah1b	0.566366	1.29309e-38	4	Radial glia nppc+
zgc:92630	0.706335	1.54739e-38	4	Radial glia nppc+
lrig1	0.608324	1.70583e-38	4	Radial glia nppc+
nucb1	0.55341	1.90692e-38	4	Radial glia nppc+
gnai3	0.357587	2.19613e-38	4	Radial glia nppc+
snapin	0.489176	5.06917e-38	4	Radial glia nppc+
mgst1.1	0.575701	5.85866e-38	4	Radial glia nppc+
chchd10	0.595194	1.11953e-37	4	Radial glia nppc+
gpia	0.474294	1.8021e-37	4	Radial glia nppc+
lrrn1	0.71945	2.37309e-37	4	Radial glia nppc+
FP015919.1	0.522664	2.40693e-37	4	Radial glia nppc+
cntn5	0.498278	2.42402e-37	4	Radial glia nppc+
chst7	0.625199	2.58085e-37	4	Radial glia nppc+
sall2	0.458043	3.60588e-37	4	Radial glia nppc+
cyp51	0.650616	5.01438e-37	4	Radial glia nppc+
idh1	0.532329	6.23602e-37	4	Radial glia nppc+
fjx1	0.534734	8.34701e-37	4	Radial glia nppc+
sult6b1	0.455669	1.02506e-36	4	Radial glia nppc+
hsd17b3	0.664498	1.20655e-36	4	Radial glia nppc+
rtn4a	0.566657	2.70935e-36	4	Radial glia nppc+
bhlhe41	0.420167	3.19786e-36	4	Radial glia nppc+
tspan5a	0.531161	4.86537e-36	4	Radial glia nppc+
pgrmc1	0.561952	7.74002e-36	4	Radial glia nppc+
zgc:195173	0.586322	7.78148e-36	4	Radial glia nppc+
sgk1	0.820834	2.27279e-35	4	Radial glia nppc+
cyp39a1	0.472018	2.57262e-35	4	Radial glia nppc+
aatka	0.43167	2.65304e-35	4	Radial glia nppc+
tmem59l	0.5244	3.74116e-35	4	Radial glia nppc+
mt-nd2	0.58719	4.10894e-35	4	Radial glia nppc+
tecrb	0.511439	1.22243e-34	4	Radial glia nppc+
si:busm1-57f23.1	0.547718	1.45195e-34	4	Radial glia nppc+
CU467822.1	0.490082	3.49524e-34	4	Radial glia nppc+
vmp1	0.383518	3.6283e-34	4	Radial glia nppc+
ivd	0.479042	3.7722e-34	4	Radial glia nppc+
retsat	0.48257	3.84695e-34	4	Radial glia nppc+
CU928117.1	0.573019	4.86177e-34	4	Radial glia nppc+
cyp2p6	0.449612	5.61089e-34	4	Radial glia nppc+
add3a	0.54071	6.98641e-34	4	Radial glia nppc+
gulp1a	0.486131	1.67488e-33	4	Radial glia nppc+
selenou1a	0.552597	2.56027e-33	4	Radial glia nppc+
mt-nd5	0.532732	2.69199e-33	4	Radial glia nppc+
vamp5	0.441842	4.25052e-33	4	Radial glia nppc+
mlc1	0.584141	6.23892e-33	4	Radial glia nppc+
fam171a2a	0.49801	7.97937e-33	4	Radial glia nppc+
si:ch211-236d3.4	0.574111	9.60336e-33	4	Radial glia nppc+
cyp26b1	1.01944	2.02316e-32	4	Radial glia nppc+
rassf2a	0.522246	2.35961e-32	4	Radial glia nppc+
zfp36l2	0.538046	2.93324e-32	4	Radial glia nppc+
eci2	0.488134	3.56514e-32	4	Radial glia nppc+
[truncated: 6,862 more rows]

## Sheet: description
dataset EV3: Full list of marker genes for all radial glia subtypes
