# Supplementary material for: Dissecting the spatiotemporal diversity of adult neural stem cells
Source: Mol Syst Biol. 2024 Feb 16;20(4):321–37. doi: 10.1038/s44320-024-00022-z (PMC10987636; doi:10.1038/s44320-024-00022-z)
Supplement: Supplementary file 5 — Data Set EV4 [file 44320_2024_22_MOESM5_ESM.xlsx]

## Sheet: id2b+
p_value	term_size	query_size	intersection_size	precision	recall	term_id	source	term_name	effective_domain_size	source_order
9.1340907232484e-05	18	139	5	0.0359712230215827	0.277777777777778	GO:0015740	GO:BP	C4-dicarboxylate transport	21989	4981
0.000253753163065386	13	139	4	0.0287769784172662	0.307692307692308	GO:0015810	GO:BP	aspartate transmembrane transport	21989	5045
0.000253753163065386	13	139	4	0.0287769784172662	0.307692307692308	GO:0070778	GO:BP	L-aspartate transmembrane transport	21989	17226
0.00037135528077885	5	139	3	0.0215827338129496	0.6	GO:0098712	GO:BP	L-glutamate import across plasma membrane	21989	19893
0.000612993300126193	39	139	5	0.0359712230215827	0.128205128205128	GO:0006835	GO:BP	dicarboxylic acid transport	21989	2561
0.000633906514381245	20	139	4	0.0287769784172662	0.2	GO:0015800	GO:BP	acidic amino acid transport	21989	5036
0.000633906514381245	20	139	4	0.0287769784172662	0.2	GO:0051938	GO:BP	L-glutamate import	21989	14797
0.000633906514381245	20	139	4	0.0287769784172662	0.2	GO:0015813	GO:BP	L-glutamate transmembrane transport	21989	5048
0.000895852533977448	419	139	12	0.0863309352517986	0.0286396181384248	GO:0008610	GO:BP	lipid biosynthetic process	21989	3281
0.00108207311803089	26	139	4	0.0287769784172662	0.153846153846154	GO:0016126	GO:BP	sterol biosynthetic process	21989	5268
0.00150839152196316	2	139	2	0.0143884892086331	1	GO:0045337	GO:BP	farnesyl diphosphate biosynthetic process	21989	12060
0.00150839152196316	2	139	2	0.0143884892086331	1	GO:0070779	GO:BP	D-aspartate import across plasma membrane	21989	17227
0.00150839152196316	61	139	5	0.0359712230215827	0.0819672131147541	GO:0006694	GO:BP	steroid biosynthetic process	21989	2456
0.00150839152196316	2	139	2	0.0143884892086331	1	GO:0070777	GO:BP	D-aspartate transport	21989	17225
0.00330459029472268	3	139	2	0.0143884892086331	0.666666666666667	GO:0045338	GO:BP	farnesyl diphosphate metabolic process	21989	12061
0.00330459029472268	3	139	2	0.0143884892086331	0.666666666666667	GO:0140009	GO:BP	L-aspartate import across plasma membrane	21989	20715
0.00332117646351018	16	139	3	0.0215827338129496	0.1875	GO:0089718	GO:BP	amino acid import across plasma membrane	21989	18945
0.00405715493158837	44	139	4	0.0287769784172662	0.0909090909090909	GO:0015804	GO:BP	neutral amino acid transport	21989	5040
0.00422649513341533	18	139	3	0.0215827338129496	0.166666666666667	GO:0060059	GO:BP	embryonic retina morphogenesis in camera-type eye	21989	15152
0.00481735463042626	19	139	3	0.0215827338129496	0.157894736842105	GO:0006695	GO:BP	cholesterol biosynthetic process	21989	2457
0.00481735463042626	19	139	3	0.0215827338129496	0.157894736842105	GO:1902653	GO:BP	secondary alcohol biosynthetic process	21989	23466
0.00631086473472586	22	139	3	0.0215827338129496	0.136363636363636	GO:0042026	GO:BP	protein refolding	21989	10497
0.00636274885087512	96	139	5	0.0359712230215827	0.0520833333333333	GO:1905039	GO:BP	carboxylic acid transmembrane transport	21989	25494
0.00636274885087512	96	139	5	0.0359712230215827	0.0520833333333333	GO:1903825	GO:BP	organic acid transmembrane transport	21989	24437
0.0068170162900321	23	139	3	0.0215827338129496	0.130434782608696	GO:2001242	GO:BP	regulation of intrinsic apoptotic signaling pathway	21989	27721
0.00725988759439655	100	139	5	0.0359712230215827	0.05	GO:0008202	GO:BP	steroid metabolic process	21989	3201
0.00928914968347437	60	139	4	0.0287769784172662	0.0666666666666667	GO:1902475	GO:BP	L-alpha-amino acid transmembrane transport	21989	23346
0.00934147022247101	6	139	2	0.0143884892086331	0.333333333333333	GO:1900153	GO:BP	positive regulation of nuclear-transcribed mRNA catabolic process, deadenylation-dependent decay	21989	21359
0.00934147022247101	6	139	2	0.0143884892086331	0.333333333333333	GO:1900151	GO:BP	regulation of nuclear-transcribed mRNA catabolic process, deadenylation-dependent decay	21989	21357
0.00260514243700769	21	149	4	0.0268456375838926	0.19047619047619	GO:0015172	GO:MF	acidic amino acid transmembrane transporter activity	24585	2392
0.00461847972282328	10	149	3	0.0201342281879195	0.3	GO:0015501	GO:MF	glutamate:sodium symporter activity	24585	2597
0.00588427933677019	36	149	4	0.0268456375838926	0.111111111111111	GO:0005343	GO:MF	organic acid:sodium symporter activity	24585	1430
0.00606250587564231	40	149	4	0.0268456375838926	0.1	GO:0015175	GO:MF	neutral L-amino acid transmembrane transporter activity	24585	2395
0.00814313047115217	19	149	3	0.0201342281879195	0.157894736842105	GO:0005313	GO:MF	L-glutamate transmembrane transporter activity	24585	1414
0.000548560039427163	20	78	5	0.0641025641025641	0.25	KEGG:00100	KEGG	Steroid biosynthesis	5402	13
3.07179619060907e-06	20	64	6	0.09375	0.3	REAC:R-DRE-191273	REAC	Cholesterol biosynthesis	7340	262
5.31227860771878e-05	3	64	3	0.046875	1	REAC:R-DRE-112313	REAC	Neurotransmitter uptake and metabolism In glial cells	7340	898
5.31227860771878e-05	3	64	3	0.046875	1	REAC:R-DRE-210455	REAC	Astrocytic Glutamate-Glutamine Uptake And Metabolism	7340	130
0.00166385397615788	102	64	7	0.109375	0.0686274509803922	REAC:R-DRE-8957322	REAC	Metabolism of steroids	7340	796
0.00854986222484676	3	64	2	0.03125	0.666666666666667	REAC:R-DRE-6807047	REAC	Cholesterol biosynthesis via desmosterol	7340	263
0.00854986222484676	3	64	2	0.03125	0.666666666666667	REAC:R-DRE-6807062	REAC	Cholesterol biosynthesis via lathosterol	7340	264
0.00854986222484676	65	64	5	0.078125	0.0769230769230769	REAC:R-DRE-3371453	REAC	Regulation of HSF1-mediated heat shock response	7340	1199

## Sheet: stra6+
p_value	term_size	query_size	intersection_size	precision	recall	term_id	source	term_name	effective_domain_size	source_order
0.000296011501008459	95	62	5	0.0806451612903226	0.0526315789473684	GO:0004714	GO:MF	transmembrane receptor protein tyrosine kinase activity	24585	1006
0.000296011501008459	13	62	3	0.0483870967741935	0.230769230769231	GO:0005501	GO:MF	retinoid binding	24585	1489
0.000296011501008459	13	62	3	0.0483870967741935	0.230769230769231	GO:0019840	GO:MF	isoprenoid binding	24585	3737
0.000629539073034878	118	62	5	0.0806451612903226	0.0423728813559322	GO:0019199	GO:MF	transmembrane receptor protein kinase activity	24585	3673
0.00157728190445943	26	62	3	0.0483870967741935	0.115384615384615	GO:0005003	GO:MF	ephrin receptor activity	24585	1238
0.00235286523718451	169	62	5	0.0806451612903226	0.029585798816568	GO:0004713	GO:MF	protein tyrosine kinase activity	24585	1005
0.0027576181576322	6	62	2	0.032258064516129	0.333333333333333	GO:0001972	GO:MF	retinoic acid binding	24585	287
0.00453837990167721	43	62	3	0.0483870967741935	0.0697674418604651	GO:0033293	GO:MF	monocarboxylic acid binding	24585	4561
0.00303048027867088	200	33	7	0.212121212121212	35	REAC:R-DRE-425407	REAC	SLC-mediated transmembrane transport	7340	1289
0.00339985770555561	47	33	4	0.121212121212121	0.0851063829787234	REAC:R-DRE-383280	REAC	Nuclear Receptor transcription pathway	7340	915

## Sheet: stat2+
p_value	term_size	query_size	intersection_size	precision	recall	term_id	source	term_name	effective_domain_size	source_order
8.77293173448375e-05	7	66	3	0.0454545454545455	0.428571428571429	GO:0000305	GO:BP	response to oxygen radical	21989	96
8.77293173448375e-05	7	66	3	0.0454545454545455	0.428571428571429	GO:0071451	GO:BP	cellular response to superoxide	21989	17632
8.77293173448375e-05	7	66	3	0.0454545454545455	0.428571428571429	GO:0071450	GO:BP	cellular response to oxygen radical	21989	17631
8.77293173448375e-05	7	66	3	0.0454545454545455	0.428571428571429	GO:0000303	GO:BP	response to superoxide	21989	94
8.77293173448375e-05	7	66	3	0.0454545454545455	0.428571428571429	GO:0019430	GO:BP	removal of superoxide radicals	21989	6090
0.000179311306865384	10	66	3	0.0454545454545455	0.3	GO:0002474	GO:BP	antigen processing and presentation of peptide antigen via MHC class I	21989	1015
0.000306869133278971	12	66	3	0.0454545454545455	0.25	GO:0034614	GO:BP	cellular response to reactive oxygen species	21989	9151
0.000323163672018942	40	66	4	0.0606060606060606	0.1	GO:0019882	GO:BP	antigen processing and presentation	21989	6397
0.000970763944753749	20	66	3	0.0454545454545455	0.15	GO:0006801	GO:BP	superoxide metabolic process	21989	2541
0.00166391177121003	25	66	3	0.0454545454545455	0.12	GO:0000302	GO:BP	response to reactive oxygen species	21989	93
0.00181636551875402	26	66	3	0.0454545454545455	0.115384615384615	GO:0048002	GO:BP	antigen processing and presentation of peptide antigen	21989	13192
0.00289868286601072	82	66	4	0.0606060606060606	0.0487804878048781	GO:0006979	GO:BP	response to oxidative stress	21989	2662
0.00385198543359129	385	66	7	0.106060606060606	0.0181818181818182	GO:0005975	GO:BP	carbohydrate metabolic process	21989	1887
0.00386201796937031	35	66	3	0.0454545454545455	0.0857142857142857	GO:0034599	GO:BP	cellular response to oxidative stress	21989	9144
0.00432496383704373	37	66	3	0.0454545454545455	0.0810810810810811	GO:0062197	GO:BP	cellular response to chemical stress	21989	16782
0.00839262490952127	47	66	3	0.0454545454545455	0.0638297872340425	GO:0072593	GO:BP	reactive oxygen species metabolic process	21989	18432
0.00914161732188298	117	66	4	0.0606060606060606	0.0341880341880342	GO:0097190	GO:BP	apoptotic signaling pathway	21989	19569
0.00100941091968524	3	62	2	0.032258064516129	0.666666666666667	GO:0042612	GO:CC	MHC class I protein complex	20738	1814
0.00534330872795232	5	76	2	0.0263157894736842	0.4	GO:0140824	GO:MF	thioredoxin-dependent peroxiredoxin activity	24585	10827
0.00912351938190725	49	47	4	0.0851063829787234	0.0816326530612245	KEGG:00980	KEGG	Metabolism of xenobiotics by cytochrome P450	5402	154

## Sheet: snap25+
p_value	term_size	query_size	intersection_size	precision	recall	term_id	source	term_name	effective_domain_size	source_order
0.000831445661379906	300	135	10	0.0740740740740741	0.0333333333333333	GO:0051493	GO:BP	regulation of cytoskeleton organization	21989	14528
0.00206539860783262	562	135	13	0.0962962962962963	0.0231316725978648	GO:0097435	GO:BP	supramolecular fiber organization	21989	19703
0.00338913546736558	440	135	11	0.0814814814814815	25	GO:0033043	GO:BP	regulation of organelle organization	21989	8427
0.00464923491894308	719	135	14	0.103703703703704	0.019471488178025	GO:0051128	GO:BP	regulation of cellular component organization	21989	14274
0.00464923491894308	43	135	4	0.0296296296296296	0.0930232558139535	GO:0031110	GO:BP	regulation of microtubule polymerization or depolymerization	21989	7418
0.00489601789421715	44	135	4	0.0296296296296296	0.0909090909090909	GO:0034314	GO:BP	Arp2/3 complex-mediated actin nucleation	21989	9017
0.00571973362590453	194	135	7	0.0518518518518519	0.0360824742268041	GO:1902903	GO:BP	regulation of supramolecular fiber organization	21989	23660
0.00818511982456369	351	135	9	0.0666666666666667	0.0256410256410256	GO:0007015	GO:BP	actin filament organization	21989	2683
0.00910805850428844	5	135	2	0.0148148148148148	0.4	GO:0045162	GO:BP	clustering of voltage-gated sodium channels	21989	11995
0.00923186803308	100	135	5	0.037037037037037	0.05	GO:0006836	GO:BP	neurotransmitter transport	21989	2562
1.16652480412116e-06	62	132	7	0.053030303030303	0.112903225806452	GO:0030672	GO:CC	synaptic vesicle membrane	20738	963
1.16652480412116e-06	62	132	7	0.053030303030303	0.112903225806452	GO:0099501	GO:CC	exocytic vesicle membrane	20738	3372
2.72271563581881e-06	10	132	4	0.0303030303030303	0.4	GO:0043209	GO:CC	myelin sheath	20738	1877
4.58230069625128e-06	248	132	11	0.0833333333333333	0.0443548387096774	GO:0098793	GO:CC	presynapse	20738	3265
1.03225967118243e-05	124	132	8	0.0606060606060606	0.0645161290322581	GO:0008021	GO:CC	synaptic vesicle	20738	488
2.06737056203383e-05	183	132	9	0.0681818181818182	0.0491803278688525	GO:0099503	GO:CC	secretory vesicle	20738	3373
2.42449369685628e-05	140	132	8	0.0606060606060606	0.0571428571428571	GO:0070382	GO:CC	exocytic vesicle	20738	2478
3.58645776326738e-05	105	132	7	0.053030303030303	0.0666666666666667	GO:0030658	GO:CC	transport vesicle membrane	20738	950
0.000112750635331775	727	132	16	0.121212121212121	0.0220082530949106	GO:0045202	GO:CC	synapse	20738	2147
0.000172060239805365	671	132	15	0.113636363636364	0.022354694485842	GO:0043005	GO:CC	neuron projection	20738	1851
0.000211979016970415	192	132	8	0.0606060606060606	0.0416666666666667	GO:0030133	GO:CC	transport vesicle	20738	912
0.000211979016970415	313	132	10	0.0757575757575758	0.0319488817891374	GO:0030659	GO:CC	cytoplasmic vesicle membrane	20738	951
0.000222758294801478	316	132	10	0.0757575757575758	0.0316455696202532	GO:0012506	GO:CC	vesicle membrane	20738	690
0.000587260711414422	38	132	4	0.0303030303030303	0.105263157894737	GO:0030665	GO:CC	clathrin-coated vesicle membrane	20738	956
0.000835178536741083	42	132	4	0.0303030303030303	0.0952380952380952	GO:0048786	GO:CC	presynaptic active zone	20738	2249
0.000835178536741083	1065	132	18	0.136363636363636	0.0169014084507042	GO:0042995	GO:CC	cell projection	20738	1850
0.000901945789840207	17	132	3	0.0227272727272727	0.176470588235294	GO:0005885	GO:CC	Arp2/3 protein complex	20738	423
0.00110352036712779	719	132	14	0.106060606060606	0.019471488178025	GO:0098588	GO:CC	bounding membrane of organelle	20738	3225
0.00248735631355873	217	132	7	0.053030303030303	0.032258064516129	GO:0030424	GO:CC	axon	20738	935
0.0029629161833565	997	132	16	0.121212121212121	0.0160481444332999	GO:0120025	GO:CC	plasma membrane bounded cell projection	20738	3453
0.00481291503474462	751	132	13	0.0984848484848485	0.0173102529960053	GO:0031410	GO:CC	cytoplasmic vesicle	20738	1109
0.00481291503474462	751	132	13	0.0984848484848485	0.0173102529960053	GO:0097708	GO:CC	intracellular vesicle	20738	3146
0.00499765272560173	8	132	2	0.0151515151515152	0.25	GO:0008250	GO:CC	oligosaccharyltransferase complex	20738	501
0.00572147715679741	74	132	4	0.0303030303030303	0.0540540540540541	GO:0030136	GO:CC	clathrin-coated vesicle	20738	915
0.0061103688420346	76	132	4	0.0303030303030303	0.0526315789473684	GO:0030662	GO:CC	coated vesicle membrane	20738	954
0.00664426738407916	1091	132	16	0.121212121212121	0.0146654445462878	GO:0030054	GO:CC	cell junction	20738	871
0.0073609695342451	798	132	13	0.0984848484848485	0.0162907268170426	GO:0031982	GO:CC	vesicle	20738	1231
0.00865062096959122	11	132	2	0.0151515151515152	0.181818181818182	GO:0005742	GO:CC	mitochondrial outer membrane translocase complex	20738	313
0.00865062096959122	11	132	2	0.0151515151515152	0.181818181818182	GO:0098799	GO:CC	outer mitochondrial membrane protein complex	20738	3270
8.05645578971186e-09	15	136	6	0.0441176470588235	0.4	GO:0003954	GO:MF	NADH dehydrogenase activity	24585	470
2.29687120865874e-08	383	136	16	0.117647058823529	0.0417754569190601	GO:0022804	GO:MF	active transmembrane transporter activity	24585	3792
7.86284735007674e-08	11	136	5	0.0367647058823529	0.454545454545455	GO:0050136	GO:MF	NADH dehydrogenase (quinone) activity	24585	7476
7.86284735007674e-08	11	136	5	0.0367647058823529	0.454545454545455	GO:0008137	GO:MF	NADH dehydrogenase (ubiquinone) activity	24585	1577
1.09794563324403e-07	12	136	5	0.0367647058823529	0.416666666666667	GO:0003955	GO:MF	NAD(P)H dehydrogenase (quinone) activity	24585	471
3.47588412279115e-07	15	136	5	0.0367647058823529	0.333333333333333	GO:0016655	GO:MF	oxidoreductase activity, acting on NAD(P)H, quinone or similar compound as acceptor	24585	2896
1.41621192103378e-06	1530	136	27	0.198529411764706	0.0176470588235294	GO:0005215	GO:MF	transporter activity	24585	1358
5.44692202376389e-06	863	136	19	0.139705882352941	0.0220162224797219	GO:0015075	GO:MF	monoatomic ion transmembrane transporter activity	24585	2306
2.56611251783963e-05	5	136	3	0.0220588235294118	0.6	GO:0004129	GO:MF	cytochrome-c oxidase activity	24585	614
2.56611251783963e-05	5	136	3	0.0220588235294118	0.6	GO:0016675	GO:MF	oxidoreductase activity, acting on a heme group of donors	24585	2910
2.56611251783963e-05	198	136	9	0.0661764705882353	0.0454545454545455	GO:0022853	GO:MF	active monoatomic ion transmembrane transporter activity	24585	3816
0.000563595954289871	68	136	5	0.0367647058823529	0.0735294117647059	GO:0019829	GO:MF	ATPase-coupled monoatomic cation transmembrane transporter activity	24585	3734
0.000596135526787689	114	136	6	0.0441176470588235	0.0526315789473684	GO:0000149	GO:MF	SNARE binding	24585	27
0.000631059584742373	538	136	12	0.0882352941176471	0.0223048327137546	GO:0008289	GO:MF	lipid binding	24585	1647
0.000753924006658	14	136	3	0.0220588235294118	0.214285714285714	GO:0019911	GO:MF	structural constituent of myelin sheath	24585	3762
0.0011062643012728	16	136	3	0.0220588235294118	0.1875	GO:0017075	GO:MF	syntaxin-1 binding	24585	3151
0.00328667704546436	58	136	4	0.0294117647058824	0.0689655172413793	GO:0019905	GO:MF	syntaxin binding	24585	3760
0.00939539950407572	36	136	3	0.0220588235294118	0.0833333333333333	GO:0046961	GO:MF	proton-transporting ATPase activity, rotational mechanism	24585	6307
0.00939539950407572	36	136	3	0.0220588235294118	0.0833333333333333	GO:0009678	GO:MF	pyrophosphate hydrolysis-driven proton transmembrane transporter activity	24585	2157
0.00939539950407572	36	136	3	0.0220588235294118	0.0833333333333333	GO:0042625	GO:MF	ATPase-coupled ion transmembrane transporter activity	24585	5670
0.00939539950407572	36	136	3	0.0220588235294118	0.0833333333333333	GO:0044769	GO:MF	ATPase activity, coupled to transmembrane movement of ions, rotational mechanism	24585	6094
0.00939539950407572	79	136	4	0.0294117647058824	0.0506329113924051	GO:0051540	GO:MF	metal cluster binding	24585	8079
0.00939539950407572	79	136	4	0.0294117647058824	0.0506329113924051	GO:0051536	GO:MF	iron-sulfur cluster binding	24585	8075
0.00975965429685157	140	136	5	0.0367647058823529	0.0357142857142857	GO:0042626	GO:MF	ATPase-coupled transmembrane transporter activity	24585	5671
0.00199791627182693	18	85	4	0.0470588235294118	0.222222222222222	REAC:R-DRE-888590	REAC	GABA synthesis, release, reuptake and degradation	7340	533
0.0049785487790732	23	85	4	0.0470588235294118	0.173913043478261	REAC:R-DRE-71403	REAC	Citric acid cycle (TCA cycle)	7340	276

## Sheet: RP+
p_value	term_size	query_size	intersection_size	precision	recall	term_id	source	term_name	effective_domain_size	source_order
0.000429752101103552	621	101	12	0.118811881188119	0.0193236714975845	GO:0022618	GO:BP	ribonucleoprotein complex assembly	21989	6987
0.000468707704566521	628	101	12	0.118811881188119	0.0191082802547771	GO:0071826	GO:BP	ribonucleoprotein complex subunit organization	21989	17884
0.000650937067965427	140	101	6	0.0594059405940594	0.0428571428571429	GO:0034248	GO:BP	regulation of amide metabolic process	21989	8971
0.00906418493429168	9	101	2	0.0198019801980198	0.222222222222222	GO:0000463	GO:BP	maturation of LSU-rRNA from tricistronic rRNA transcript (SSU-rRNA, 5.8S rRNA, LSU-rRNA)	21989	160
0.00906418493429168	9	101	2	0.0198019801980198	0.222222222222222	GO:0002182	GO:BP	cytoplasmic translational elongation	21989	747
0.00908592858826205	530	101	9	0.0891089108910891	0.0169811320754717	GO:0042592	GO:BP	homeostatic process	21989	10828
0.00355061005676705	6	106	2	0.0188679245283019	0.333333333333333	GO:0008097	GO:MF	5S rRNA binding	24585	1552

## Sheet: prss35+ (Bergmann glia)
p_value	term_size	query_size	intersection_size	precision	recall	term_id	source	term_name	effective_domain_size	source_order
0.000341977481892294	76	196	7	0.0357142857142857	0.0921052631578947	GO:0045936	GO:BP	negative regulation of phosphate metabolic process	21989	12432
0.000341977481892294	76	196	7	0.0357142857142857	0.0921052631578947	GO:0010563	GO:BP	negative regulation of phosphorus metabolic process	21989	4311
0.000389404982251676	78	196	7	0.0357142857142857	0.0897435897435897	GO:0031400	GO:BP	negative regulation of protein modification process	21989	7553
0.000520145695512935	57	196	6	0.0306122448979592	0.105263157894737	GO:0001933	GO:BP	negative regulation of protein phosphorylation	21989	562
0.000680601615842569	60	196	6	0.0306122448979592	0.1	GO:0042326	GO:BP	negative regulation of phosphorylation	21989	10667
0.00119300092359491	176	196	9	0.0459183673469388	0.0511363636363636	GO:0051129	GO:BP	negative regulation of cellular component organization	21989	14275
0.00160138604081558	440	196	14	0.0714285714285714	0.0318181818181818	GO:0098609	GO:BP	cell-cell adhesion	21989	19855
0.00196222771460401	46	196	5	0.0255102040816327	0.108695652173913	GO:0003158	GO:BP	endothelium development	21989	1613
0.00270249796859624	116	196	7	0.0357142857142857	0.0603448275862069	GO:0010639	GO:BP	negative regulation of organelle organization	21989	4381
0.0063594098645633	228	196	9	0.0459183673469388	0.0394736842105263	GO:0098742	GO:BP	cell-cell adhesion via plasma-membrane adhesion molecules	21989	19918
0.00666119821158901	3	196	2	0.0102040816326531	0.666666666666667	GO:1902866	GO:BP	regulation of retina development in camera-type eye	21989	23631
0.00933927126229075	38	196	4	0.0204081632653061	0.105263157894737	GO:0045446	GO:BP	endothelial cell differentiation	21989	12078
0.00933927126229075	68	196	5	0.0255102040816327	0.0735294117647059	GO:0032272	GO:BP	negative regulation of protein polymerization	21989	7873
0.00933927126229075	68	196	5	0.0255102040816327	0.0735294117647059	GO:0030837	GO:BP	negative regulation of actin filament polymerization	21989	7288
0.0027146160797667	1091	186	24	0.129032258064516	0.0219981668194317	GO:0030054	GO:CC	cell junction	20738	871
0.0039366450059687	10	186	3	0.0161290322580645	0.3	GO:0043209	GO:CC	myelin sheath	20738	1877
0.00569619856946162	168	186	8	0.043010752688172	0.0476190476190476	GO:0005938	GO:CC	cell cortex	20738	462
0.000591526106845216	5	210	3	0.0142857142857143	0.6	GO:0004129	GO:MF	cytochrome-c oxidase activity	24585	614
0.000591526106845216	5	210	3	0.0142857142857143	0.6	GO:0016675	GO:MF	oxidoreductase activity, acting on a heme group of donors	24585	2910
0.00376182530094794	855	210	20	0.0952380952380952	0.0233918128654971	GO:0005509	GO:MF	calcium ion binding	24585	1495
0.00938705774451642	3	210	2	0.00952380952380952	0.666666666666667	GO:0072320	GO:MF	volume-sensitive chloride channel activity	24585	8911
0.00938705774451642	14	210	3	0.0142857142857143	0.214285714285714	GO:0019911	GO:MF	structural constituent of myelin sheath	24585	3762

## Sheet: ntn1b+
p_value	term_size	query_size	intersection_size	precision	recall	term_id	source	term_name	effective_domain_size	source_order
4.56410656548948e-05	144	207	10	0.0483091787439614	0.0694444444444444	GO:0060560	GO:BP	developmental growth involved in morphogenesis	21989	15587
0.00055630509474114	6	207	3	0.0144927536231884	0.5	GO:0042984	GO:BP	regulation of amyloid precursor protein biosynthetic process	21989	11049
0.00055630509474114	6	207	3	0.0144927536231884	0.5	GO:0042983	GO:BP	amyloid precursor protein biosynthetic process	21989	11048
0.000621832296410435	197	207	10	0.0483091787439614	0.050761421319797	GO:0000122	GO:BP	negative regulation of transcription by RNA polymerase II	21989	51
0.000852375750137496	93	207	7	0.0338164251207729	0.0752688172043011	GO:0045596	GO:BP	negative regulation of cell differentiation	21989	12147
0.00173590373683733	105	207	7	0.0338164251207729	0.0666666666666667	GO:0048588	GO:BP	developmental cell growth	21989	13599
0.00183049973718997	9	207	3	0.0144927536231884	0.333333333333333	GO:0042982	GO:BP	amyloid precursor protein metabolic process	21989	11047
0.00206192553596468	47	207	5	0.0241545893719807	0.106382978723404	GO:0050768	GO:BP	negative regulation of neurogenesis	21989	13988
0.00206192553596468	47	207	5	0.0241545893719807	0.106382978723404	GO:0051961	GO:BP	negative regulation of nervous system development	21989	14819
0.00236077197905024	10	207	3	0.0144927536231884	0.3	GO:0010559	GO:BP	regulation of glycoprotein biosynthetic process	21989	4307
0.00236077197905024	10	207	3	0.0144927536231884	0.3	GO:1903018	GO:BP	regulation of glycoprotein metabolic process	21989	23767
0.00274457565632493	293	207	11	0.0531400966183575	0.037542662116041	GO:0048589	GO:BP	developmental growth	21989	13600
0.00366561786698151	85	207	6	0.0289855072463768	0.0705882352941176	GO:0048675	GO:BP	axon extension	21989	13673
0.003959881862859	123	207	7	0.0338164251207729	0.0569105691056911	GO:0016049	GO:BP	cell growth	21989	5204
0.00399343380486593	30	207	4	0.0193236714975845	0.133333333333333	GO:0048013	GO:BP	ephrin receptor signaling pathway	21989	13201
0.00435796627491021	312	207	11	0.0531400966183575	0.0352564102564103	GO:0040007	GO:BP	growth	21989	10460
0.0045708683886891	667	207	17	0.0821256038647343	0.0254872563718141	GO:0016477	GO:BP	cell migration	21989	5356
0.00484080888342577	91	207	6	0.0289855072463768	0.0659340659340659	GO:1990138	GO:BP	neuron projection extension	21989	26321
0.00544038403719849	60	207	5	0.0241545893719807	0.0833333333333333	GO:0010721	GO:BP	negative regulation of cell development	21989	4446
0.00551845033243678	3	207	2	0.00966183574879227	0.666666666666667	GO:0003342	GO:BP	proepicardium development	21989	1792
0.00551845033243678	3	207	2	0.00966183574879227	0.666666666666667	GO:0003343	GO:BP	septum transversum development	21989	1793
0.00580365609165918	34	207	4	0.0193236714975845	0.117647058823529	GO:0000038	GO:BP	very long-chain fatty acid metabolic process	21989	16
0.00580365609165918	134	207	7	0.0338164251207729	0.0522388059701493	GO:0010975	GO:BP	regulation of neuron projection development	21989	4665
0.00807335649043988	67	207	5	0.0241545893719807	0.0746268656716418	GO:0061387	GO:BP	regulation of extent of cell growth	21989	16357
0.00807335649043988	143	207	7	0.0338164251207729	0.048951048951049	GO:0051093	GO:BP	negative regulation of developmental process	21989	14248
0.000130136319629729	166	190	10	0.0526315789473684	0.0602409638554217	GO:0000323	GO:CC	lytic vacuole	20738	53
0.000130136319629729	165	190	10	0.0526315789473684	0.0606060606060606	GO:0005764	GO:CC	lysosome	20738	332
2.49833753367205e-05	855	220	26	0.118181818181818	0.0304093567251462	GO:0005509	GO:MF	calcium ion binding	24585	1495
4.07126167798689e-05	95	220	9	0.0409090909090909	0.0947368421052632	GO:0004714	GO:MF	transmembrane receptor protein tyrosine kinase activity	24585	1006
0.000172922389316028	118	220	9	0.0409090909090909	0.076271186440678	GO:0019199	GO:MF	transmembrane receptor protein kinase activity	24585	3673
0.00244328737978584	169	220	9	0.0409090909090909	0.0532544378698225	GO:0004713	GO:MF	protein tyrosine kinase activity	24585	1005

## Sheet: nrg1+
p_value	term_size	query_size	intersection_size	precision	recall	term_id	source	term_name	effective_domain_size	source_order
0.000360646236860403	248	185	11	0.0594594594594595	0.0443548387096774	GO:0070848	GO:BP	response to growth factor	21989	17276
0.000360646236860403	248	185	11	0.0594594594594595	0.0443548387096774	GO:0071363	GO:BP	cellular response to growth factor stimulus	21989	17561
0.000506718898043416	93	185	7	0.0378378378378378	0.0752688172043011	GO:0009953	GO:BP	dorsal/ventral pattern formation	21989	3869
0.000529623180703289	1545	185	30	0.162162162162162	0.0194174757281553	GO:0048583	GO:BP	regulation of response to stimulus	21989	13594
0.000757410562762048	440	185	14	0.0756756756756757	0.0318181818181818	GO:0098609	GO:BP	cell-cell adhesion	21989	19855
0.00121768632445786	46	185	5	0.027027027027027	0.108695652173913	GO:0003158	GO:BP	endothelium development	21989	1613
0.00160649327870989	361	185	12	0.0648648648648649	0.0332409972299169	GO:0001944	GO:BP	vasculature development	21989	570
0.00286193083168663	510	185	14	0.0756756756756757	0.0274509803921569	GO:0035295	GO:BP	tube development	21989	9435
0.00302143764313751	331	185	11	0.0594594594594595	0.0332326283987915	GO:0042325	GO:BP	regulation of phosphorylation	21989	10666
0.00329392170182968	279	185	10	0.0540540540540541	0.03584229390681	GO:0048514	GO:BP	blood vessel morphogenesis	21989	13537
0.00429259444022071	346	185	11	0.0594594594594595	0.0317919075144509	GO:0007169	GO:BP	transmembrane receptor protein tyrosine kinase signaling pathway	21989	2796
0.00561109677341083	104	185	6	0.0324324324324324	0.0576923076923077	GO:0080135	GO:BP	regulation of cellular response to stress	21989	18809
0.00598164949833334	68	185	5	0.027027027027027	0.0735294117647059	GO:1901342	GO:BP	regulation of vasculature development	21989	22370
0.00611500054002853	107	185	6	0.0324324324324324	0.0560747663551402	GO:0045597	GO:BP	positive regulation of cell differentiation	21989	12148
0.00611500054002853	38	185	4	0.0216216216216216	0.105263157894737	GO:0045446	GO:BP	endothelial cell differentiation	21989	12078
0.00611500054002853	199	185	8	0.0432432432432432	0.0402010050251256	GO:0043549	GO:BP	regulation of kinase activity	21989	11355
0.00623530504500358	369	185	11	0.0594594594594595	0.029810298102981	GO:0051174	GO:BP	regulation of phosphorus metabolic process	21989	14319
0.00623530504500358	369	185	11	0.0594594594594595	0.029810298102981	GO:0019220	GO:BP	regulation of phosphate metabolic process	21989	5898
0.00703608087167631	40	185	4	0.0216216216216216	0.1	GO:0032922	GO:BP	circadian regulation of gene expression	21989	8341
0.00706193625038581	316	185	10	0.0540540540540541	0.0316455696202532	GO:0001568	GO:BP	blood vessel development	21989	367
0.00718881814765208	260	185	9	0.0486486486486487	0.0346153846153846	GO:0001932	GO:BP	regulation of protein phosphorylation	21989	561
0.00771869105512635	4	185	2	0.0108108108108108	0.5	GO:0006972	GO:BP	hyperosmotic response	21989	2657
0.00772322258321602	42	185	4	0.0216216216216216	0.0952380952380952	GO:0045664	GO:BP	regulation of neuron differentiation	21989	12215
0.00788428143604139	583	185	14	0.0756756756756757	0.0240137221269297	GO:1902531	GO:BP	regulation of intracellular signal transduction	21989	23381
0.00814343731411937	656	185	15	0.0810810810810811	0.0228658536585366	GO:0051246	GO:BP	regulation of protein metabolic process	21989	14362
0.00893689858962367	44	185	4	0.0216216216216216	0.0909090909090909	GO:0015804	GO:BP	neutral amino acid transport	21989	5040
0.00902520187878152	119	185	6	0.0324324324324324	0.0504201680672269	GO:0008284	GO:BP	positive regulation of cell population proliferation	21989	3224
0.00921179618544104	666	185	15	0.0810810810810811	0.0225225225225225	GO:0050790	GO:BP	regulation of catalytic activity	21989	14005
0.00970364584304424	220	185	8	0.0432432432432432	0.0363636363636364	GO:0051338	GO:BP	regulation of transferase activity	21989	14434
0.009949521646798	46	185	4	0.0216216216216216	0.0869565217391304	GO:0030203	GO:BP	glycosaminoglycan metabolic process	21989	7075
0.009949521646798	20	185	3	0.0162162162162162	0.15	GO:0001885	GO:BP	endothelial cell development	21989	527
0.000742264729312141	104	194	8	0.0412371134020619	0.0769230769230769	GO:0005539	GO:MF	glycosaminoglycan binding	24585	1511
0.00332494098020633	183	194	9	0.0463917525773196	0.0491803278688525	GO:0050839	GO:MF	cell adhesion molecule binding	24585	7987

## Sheet: nppc+
p_value	term_size	query_size	intersection_size	precision	recall	term_id	source	term_name	effective_domain_size	source_order
1.58336044289886e-11	1474	427	73	0.17096018735363	0.0495251017639077	GO:0009056	GO:BP	catabolic process	21989	3308
5.71391184146857e-10	1293	427	64	0.149882903981265	0.0494972931167827	GO:1901575	GO:BP	organic substance catabolic process	21989	22570
2.12096353210968e-08	159	427	19	0.0444964871194379	0.119496855345912	GO:0016054	GO:BP	organic acid catabolic process	21989	5209
2.12096353210968e-08	159	427	19	0.0444964871194379	0.119496855345912	GO:0046395	GO:BP	carboxylic acid catabolic process	21989	12827
5.79479099670702e-08	210	427	21	0.0491803278688525	0.1	GO:0044282	GO:BP	small molecule catabolic process	21989	11590
1.44207030908283e-07	181	427	19	0.0444964871194379	0.104972375690608	GO:0006631	GO:BP	fatty acid metabolic process	21989	2397
2.18128400744171e-07	296	427	24	0.0562060889929742	0.0810810810810811	GO:0044283	GO:BP	small molecule biosynthetic process	21989	11591
2.18128400744171e-07	885	427	45	0.105386416861827	0.0508474576271186	GO:0006629	GO:BP	lipid metabolic process	21989	2396
2.28924213450223e-07	733	427	40	0.0936768149882904	0.0545702592087312	GO:0019637	GO:BP	organophosphate metabolic process	21989	6280
2.62890572307252e-07	231	427	21	0.0491803278688525	0.0909090909090909	GO:0009259	GO:BP	ribonucleotide metabolic process	21989	3500
4.44717136044754e-07	436	427	29	0.0679156908665105	0.0665137614678899	GO:0090407	GO:BP	organophosphate biosynthetic process	21989	19299
9.54423803525574e-07	227	427	20	0.0468384074941452	0.0881057268722467	GO:0009165	GO:BP	nucleotide biosynthetic process	21989	3407
1.79568614657491e-06	236	427	20	0.0468384074941452	0.0847457627118644	GO:1901293	GO:BP	nucleoside phosphate biosynthetic process	21989	22331
2.42372381193093e-06	678	427	36	0.0843091334894614	0.0530973451327434	GO:0044248	GO:BP	cellular catabolic process	21989	11576
3.8617581875395e-06	55	427	10	0.0234192037470726	0.181818181818182	GO:0072329	GO:BP	monocarboxylic acid catabolic process	21989	18323
4.45249959953833e-06	665	427	35	0.0819672131147541	0.0526315789473684	GO:0044255	GO:BP	cellular lipid metabolic process	21989	11579
8.69245065958634e-06	286	427	21	0.0491803278688525	0.0734265734265734	GO:0006163	GO:BP	purine nucleotide metabolic process	21989	2042
1.09985055955616e-05	35	427	8	0.0187353629976581	0.228571428571429	GO:0006635	GO:BP	fatty acid beta-oxidation	21989	2400
1.18906601983058e-05	48	427	9	0.0210772833723653	0.1875	GO:0009062	GO:BP	fatty acid catabolic process	21989	3314
2.66412681167027e-05	308	427	21	0.0491803278688525	0.0681818181818182	GO:0072521	GO:BP	purine-containing compound metabolic process	21989	18397
2.66412681167027e-05	754	427	36	0.0843091334894614	0.0477453580901857	GO:1901135	GO:BP	carbohydrate derivative metabolic process	21989	22199
2.82831463462757e-05	336	427	22	0.0515222482435597	0.0654761904761905	GO:0009117	GO:BP	nucleotide metabolic process	21989	3362
6.24248186447818e-05	44	427	8	0.0187353629976581	0.181818181818182	GO:0019395	GO:BP	fatty acid oxidation	21989	6057
6.92865865204524e-05	356	427	22	0.0515222482435597	0.0617977528089888	GO:0006753	GO:BP	nucleoside phosphate metabolic process	21989	2505
7.84542090351908e-05	416	427	24	0.0562060889929742	0.0576923076923077	GO:0055086	GO:BP	nucleobase-containing small molecule metabolic process	21989	15068
0.000133845041480623	49	427	8	0.0187353629976581	0.163265306122449	GO:0034440	GO:BP	lipid oxidation	21989	9092
0.00018475548873871	500	427	26	0.0608899297423888	52	GO:1901137	GO:BP	carbohydrate derivative biosynthetic process	21989	22201
0.000188795561155388	170	427	14	0.0327868852459016	0.0823529411764706	GO:0016042	GO:BP	lipid catabolic process	21989	5199
0.000216828084627406	3	427	3	0.00702576112412178	1	GO:0006564	GO:BP	L-serine biosynthetic process	21989	2337
0.000408695116076664	159	427	13	0.0304449648711944	0.0817610062893082	GO:1901605	GO:BP	alpha-amino acid metabolic process	21989	22593
0.000460365104300039	116	427	11	0.0257611241217799	0.0948275862068965	GO:0044242	GO:BP	cellular lipid catabolic process	21989	11574
0.000520130300232023	163	427	13	0.0304449648711944	0.0797546012269939	GO:0046394	GO:BP	carboxylic acid biosynthetic process	21989	12826
0.000585034572344386	165	427	13	0.0304449648711944	0.0787878787878788	GO:0016053	GO:BP	organic acid biosynthetic process	21989	5208
0.000628444903115075	385	427	21	0.0491803278688525	0.0545454545454545	GO:0005975	GO:BP	carbohydrate metabolic process	21989	1887
0.000787292689581439	82	427	9	0.0210772833723653	0.109756097560976	GO:0006979	GO:BP	response to oxidative stress	21989	2662
0.000822281304795983	249	427	16	0.0374707259953162	0.0642570281124498	GO:0006520	GO:BP	amino acid metabolic process	21989	2294
0.00110565147769568	34	427	6	0.0140515222482436	0.176470588235294	GO:0000038	GO:BP	very long-chain fatty acid metabolic process	21989	16
0.0016747721301293	23	427	5	0.0117096018735363	0.217391304347826	GO:0010257	GO:BP	NADH dehydrogenase complex assembly	21989	4112
0.0016747721301293	23	427	5	0.0117096018735363	0.217391304347826	GO:0032981	GO:BP	mitochondrial respiratory chain complex I assembly	21989	8391
0.00325610961943704	99	427	9	0.0210772833723653	0.0909090909090909	GO:0009063	GO:BP	amino acid catabolic process	21989	3315
0.00385198823082494	15	427	4	0.00936768149882904	0.266666666666667	GO:0045454	GO:BP	cell redox homeostasis	21989	12083
0.00533486614925012	7	427	3	0.00702576112412178	0.428571428571429	GO:0000303	GO:BP	response to superoxide	21989	94
0.00533486614925012	7	427	3	0.00702576112412178	0.428571428571429	GO:0000305	GO:BP	response to oxygen radical	21989	96
0.00533486614925012	7	427	3	0.00702576112412178	0.428571428571429	GO:0019430	GO:BP	removal of superoxide radicals	21989	6090
0.00533486614925012	7	427	3	0.00702576112412178	0.428571428571429	GO:0042776	GO:BP	proton motive force-driven mitochondrial ATP synthesis	21989	10938
0.00533486614925012	7	427	3	0.00702576112412178	0.428571428571429	GO:0071450	GO:BP	cellular response to oxygen radical	21989	17631
0.00533486614925012	7	427	3	0.00702576112412178	0.428571428571429	GO:0071451	GO:BP	cellular response to superoxide	21989	17632
0.00575412900993196	65	427	7	0.0163934426229508	0.107692307692308	GO:0006006	GO:BP	glucose metabolic process	21989	1918
0.00617511683517382	47	427	6	0.0140515222482436	0.127659574468085	GO:0072593	GO:BP	reactive oxygen species metabolic process	21989	18432
0.00804267106214009	2	427	2	0.00468384074941452	1	GO:0045337	GO:BP	farnesyl diphosphate biosynthetic process	21989	12060
0.00901499318985751	19	427	4	0.00936768149882904	0.210526315789474	GO:0006094	GO:BP	gluconeogenesis	21989	1999
2.07089704553341e-07	6	414	5	0.0120772946859903	0.833333333333333	GO:0045261	GO:CC	proton-transporting ATP synthase complex, catalytic core F(1)	20738	2168
8.13907038097901e-05	3	414	3	0.0072463768115942	1	GO:0000275	GO:CC	mitochondrial proton-transporting ATP synthase complex, catalytic sector F(1)	20738	43
0.000565851362951385	22	414	5	0.0120772946859903	0.227272727272727	GO:0033178	GO:CC	proton-transporting two-sector ATPase complex, catalytic domain	20738	1398
0.00154798532560893	732	414	30	0.072463768115942	0.040983606557377	GO:0005783	GO:CC	endoplasmic reticulum	20738	348
0.0032971040687067	2	414	2	0.00483091787439614	1	GO:0110158	GO:CC	calpain complex	20738	3448
0.00707475109731736	421	414	19	0.0458937198067633	0.0451306413301663	GO:0042175	GO:CC	nuclear outer membrane-endoplasmic reticulum membrane network	20738	1782
0.00880413334668343	1891	414	57	0.13768115942029	0.0301427815970386	GO:0012505	GO:CC	endomembrane system	20738	689
0.00909481849998814	3	414	2	0.00483091787439614	0.666666666666667	GO:0045254	GO:CC	pyruvate dehydrogenase complex	20738	2163
1.5279698134314e-12	7595	466	224	0.48068669527897	0.0294930875576037	GO:0003824	GO:MF	catalytic activity	24585	368
4.13382965818518e-06	12	466	6	0.0128755364806867	0.5	GO:0003955	GO:MF	NAD(P)H dehydrogenase (quinone) activity	24585	471
1.58649055561874e-05	15	466	6	0.0128755364806867	0.4	GO:0016655	GO:MF	oxidoreductase activity, acting on NAD(P)H, quinone or similar compound as acceptor	24585	2896
1.58649055561874e-05	15	466	6	0.0128755364806867	0.4	GO:0003954	GO:MF	NADH dehydrogenase activity	24585	470
3.28510021267859e-05	67	466	10	0.0214592274678112	0.149253731343284	GO:0016765	GO:MF	transferase activity, transferring alkyl or aryl (other than methyl) groups	24585	2979
3.29644883841109e-05	10	466	5	0.0107296137339056	0.5	GO:0046933	GO:MF	proton-transporting ATP synthase activity, rotational mechanism	24585	6301
4.70780478378383e-05	55	466	9	0.01931330472103	0.163636363636364	GO:0016836	GO:MF	hydro-lyase activity	24585	3034
4.83375235083894e-05	11	466	5	0.0107296137339056	0.454545454545455	GO:0008137	GO:MF	NADH dehydrogenase (ubiquinone) activity	24585	1577
4.83375235083894e-05	11	466	5	0.0107296137339056	0.454545454545455	GO:0050136	GO:MF	NADH dehydrogenase (quinone) activity	24585	7476
0.000115990863691113	13	466	5	0.0107296137339056	0.384615384615385	GO:0015252	GO:MF	proton channel activity	24585	2449
0.000144682678852821	49	466	8	0.0171673819742489	0.163265306122449	GO:0004601	GO:MF	peroxidase activity	24585	917
0.000146646047735754	144	466	13	0.0278969957081545	0.0902777777777778	GO:0016616	GO:MF	oxidoreductase activity, acting on the CH-OH group of donors, NAD or NADP as acceptor	24585	2863
0.000151960193152452	66	466	9	0.01931330472103	0.136363636363636	GO:0051287	GO:MF	NAD binding	24585	8038
0.000155348093253045	146	466	13	0.0278969957081545	0.089041095890411	GO:0016614	GO:MF	oxidoreductase activity, acting on CH-OH group of donors	24585	2861
0.000219833821229534	53	466	8	0.0171673819742489	0.150943396226415	GO:0016684	GO:MF	oxidoreductase activity, acting on peroxide as acceptor	24585	2915
0.00180405926257774	5	466	3	0.00643776824034335	0.6	GO:0140824	GO:MF	thioredoxin-dependent peroxiredoxin activity	24585	10827
0.00343458021361545	6	466	3	0.00643776824034335	0.5	GO:0032422	GO:MF	purine-rich negative regulatory element binding	24585	4461
0.00563121967128716	17	466	4	0.00858369098712446	0.235294117647059	GO:0004602	GO:MF	glutathione peroxidase activity	24585	918
0.0061614659382911	48	466	6	0.0128755364806867	125	GO:0016903	GO:MF	oxidoreductase activity, acting on the aldehyde or oxo group of donors	24585	3091
0.00640337408671303	8	466	3	0.00643776824034335	375	GO:0016863	GO:MF	intramolecular oxidoreductase activity, transposing C=C bonds	24585	3057
0.00640337408671303	113	466	9	0.01931330472103	0.079646017699115	GO:1901681	GO:MF	sulfur compound binding	24585	10994
0.00640337408671303	2	466	2	0.00429184549356223	1	GO:0004165	GO:MF	delta(3)-delta(2)-enoyl-CoA isomerase activity	24585	648
0.00640337408671303	2	466	2	0.00429184549356223	1	GO:0030506	GO:MF	ankyrin binding	24585	3959
0.00640337408671303	2	466	2	0.00429184549356223	1	GO:0016679	GO:MF	oxidoreductase activity, acting on diphenols and related substances as donors	24585	2912
0.00640337408671303	2	466	2	0.00429184549356223	1	GO:0016672	GO:MF	oxidoreductase activity, acting on a sulfur group of donors, quinone or similar compound as acceptor	24585	2908
0.00640337408671303	2	466	2	0.00429184549356223	1	GO:0008121	GO:MF	ubiquinol-cytochrome-c reductase activity	24585	1569
0.00640337408671303	2	466	2	0.00429184549356223	1	GO:0004800	GO:MF	thyroxine 5'-deiodinase activity	24585	1078
0.00677304362961397	383	466	18	0.0386266094420601	0.0469973890339426	GO:0022804	GO:MF	active transmembrane transporter activity	24585	3792
0.00677304362961397	34	466	5	0.0107296137339056	0.147058823529412	GO:0016620	GO:MF	oxidoreductase activity, acting on the aldehyde or oxo group of donors, NAD or NADP as acceptor	24585	2866
0.00677304362961397	198	466	12	0.0257510729613734	0.0606060606060606	GO:0022853	GO:MF	active monoatomic ion transmembrane transporter activity	24585	3816
0.00677304362961397	94	466	8	0.0171673819742489	0.0851063829787234	GO:0050660	GO:MF	flavin adenine dinucleotide binding	24585	7954
0.00677304362961397	19	466	4	0.00858369098712446	0.210526315789474	GO:0050840	GO:MF	extracellular matrix binding	24585	7988
0.00762118718965386	35	466	5	0.0107296137339056	0.142857142857143	GO:0004869	GO:MF	cysteine-type endopeptidase inhibitor activity	24585	1141
0.00801833547418275	9	466	3	0.00643776824034335	0.333333333333333	GO:0043236	GO:MF	laminin binding	24585	5778
5.42994815830712e-10	48	296	18	0.0608108108108108	375	KEGG:00280	KEGG	Valine, leucine and isoleucine degradation	5402	31
1.56332607073504e-08	45	296	16	0.0540540540540541	0.355555555555556	KEGG:00071	KEGG	Fatty acid degradation	5402	11
1.95507051983091e-08	40	296	15	0.0506756756756757	375	KEGG:00620	KEGG	Pyruvate metabolism	5402	99
4.68238739565109e-07	64	296	17	0.0574324324324324	0.265625	KEGG:01212	KEGG	Fatty acid metabolism	5402	186
1.76664007266821e-06	23	296	10	0.0337837837837838	0.434782608695652	KEGG:00640	KEGG	Propanoate metabolism	5402	109
6.81274167475976e-05	26	296	9	0.0304054054054054	0.346153846153846	KEGG:00020	KEGG	Citrate cycle (TCA cycle)	5402	3
7.12723802700411e-05	40	296	11	0.0371621621621622	275	KEGG:00380	KEGG	Tryptophan metabolism	5402	48
0.000159381204060661	36	296	10	0.0337837837837838	0.277777777777778	KEGG:00062	KEGG	Fatty acid elongation	5402	10
0.000249538367162239	38	296	10	0.0337837837837838	0.263157894736842	KEGG:00260	KEGG	Glycine, serine and threonine metabolism	5402	28
0.000252662551077284	31	296	9	0.0304054054054054	0.290322580645161	KEGG:00410	KEGG	beta-Alanine metabolism	5402	55
0.000929062685290672	53	296	11	0.0371621621621622	0.207547169811321	KEGG:00480	KEGG	Glutathione metabolism	5402	61
0.000943918674741826	22	296	7	0.0236486486486486	0.318181818181818	KEGG:00650	KEGG	Butanoate metabolism	5402	112
0.00138823707553824	85	296	14	0.0472972972972973	0.164705882352941	KEGG:04146	KEGG	Peroxisome	5402	277
0.00373332722185335	44	296	9	0.0304054054054054	0.204545454545455	KEGG:00982	KEGG	Drug metabolism - cytochrome P450	5402	156
0.00570067438101041	22	296	6	0.0202702702702703	0.272727272727273	KEGG:00030	KEGG	Pentose phosphate pathway	5402	4
0.00570067438101041	15	296	5	0.0168918918918919	0.333333333333333	KEGG:00910	KEGG	Nitrogen metabolism	5402	139
0.00570067438101041	30	296	7	0.0236486486486486	0.233333333333333	KEGG:01040	KEGG	Biosynthesis of unsaturated fatty acids	5402	164
0.0067277724173757	49	296	9	0.0304054054054054	0.183673469387755	KEGG:00980	KEGG	Metabolism of xenobiotics by cytochrome P450	5402	154
0.00951567622658088	17	296	5	0.0168918918918919	0.294117647058824	KEGG:00900	KEGG	Terpenoid backbone biosynthesis	5402	129
1.04123501834452e-07	229	290	31	0.106896551724138	0.135371179039301	REAC:R-DRE-71291	REAC	Metabolism of amino acids and derivatives	7340	780
1.99259567237279e-05	147	290	21	0.0724137931034483	0.142857142857143	REAC:R-DRE-8978868	REAC	Fatty acid metabolism	7340	478
1.99668016567353e-05	49	290	12	0.0413793103448276	0.244897959183673	REAC:R-DRE-71406	REAC	Pyruvate metabolism and Citric Acid (TCA) cycle	7340	1085
2.28648975315113e-05	26	290	9	0.0310344827586207	0.346153846153846	REAC:R-DRE-70268	REAC	Pyruvate metabolism	7340	1084
0.000171779705641398	507	290	42	0.144827586206897	0.0828402366863905	REAC:R-DRE-556833	REAC	Metabolism of lipids	7340	787
0.000248816040592587	34	290	9	0.0310344827586207	0.264705882352941	REAC:R-DRE-77289	REAC	Mitochondrial Fatty Acid Beta-Oxidation	7340	816
0.000355309017654787	20	290	7	0.0241379310344828	0.35	REAC:R-DRE-191273	REAC	Cholesterol biosynthesis	7340	262
0.00275142400271794	3	290	3	0.0103448275862069	1	REAC:R-DRE-77348	REAC	Beta oxidation of octanoyl-CoA to hexanoyl-CoA	7340	151
0.00275142400271794	3	290	3	0.0103448275862069	1	REAC:R-DRE-77288	REAC	mitochondrial fatty acid beta-oxidation of unsaturated fatty acids	7340	1662
0.00562501093463177	156	290	17	0.0586206896551724	0.108974358974359	REAC:R-DRE-211859	REAC	Biological oxidations	7340	161
0.00593983984410858	8	290	4	0.0137931034482759	0.5	REAC:R-DRE-77286	REAC	mitochondrial fatty acid beta-oxidation of saturated fatty acids	7340	1661
0.00621493125493142	31	290	7	0.0241379310344828	0.225806451612903	REAC:R-DRE-156590	REAC	Glutathione conjugation	7340	572
0.00864799330602388	4	290	3	0.0103448275862069	0.75	REAC:R-DRE-77346	REAC	Beta oxidation of decanoyl-CoA to octanoyl-CoA-CoA	7340	147

## Sheet: NE
p_value	term_size	query_size	intersection_size	precision	recall	term_id	source	term_name	effective_domain_size	source_order
0.00283426717935676	61	198	6	0.0303030303030303	0.0983606557377049	GO:0005604	GO:CC	basement membrane	20738	223
0.00479583262776432	30	236	5	0.0211864406779661	0.166666666666667	GO:0060590	GO:MF	ATPase regulator activity	24585	8476
0.00262511101689172	50	103	7	0.0679611650485437	0.14	REAC:R-DRE-5578775	REAC	Ion homeostasis	7340	714

[truncated: 9 more sheets: mki67+, mcm6+, id3+, her4++, foxn4+, enkur+, crabp1p+, apof+, description]
