# Supplementary material for: Dissecting the spatiotemporal diversity of adult neural stem cells
Source: Mol Syst Biol. 2024 Feb 16;20(4):321–37. doi: 10.1038/s44320-024-00022-z (PMC10987636; doi:10.1038/s44320-024-00022-z)
Supplement: Supplementary file 6 — Data Set EV5 [file 44320_2024_22_MOESM6_ESM.xlsx]

## Sheet: Supp_table_5_jax_disease_genes
g#	initial_alias	initial_ensg	o#	ortholog_name	ortholog_ensg	description
1	ANGPT1	ENSMUSG00000022309	1.1.1	angpt1	ENSDARG00000030364	angiopoietin 1 [Source:ZFIN;Acc:ZDB-GENE-010817-1]
2	FOLH1	ENSMUSG00000001773	2.1.1	naalad2	ENSDARG00000021383	N-acetylated alpha-linked acidic dipeptidase 2 [Source:ZFIN;Acc:ZDB-GENE-040426-1025]
3	NDRG2	ENSMUSG00000004558	3.1.1	ndrg2	ENSDARG00000011170	NDRG family member 2 [Source:ZFIN;Acc:ZDB-GENE-041212-15]
4	PHF21B	ENSMUSG00000016624	4.1.1	PHF21B	ENSDARG00000109502	PHD finger protein 21B [Source:HGNC Symbol;Acc:HGNC:25161]
5	PRRC2A	ENSMUSG00000024393	5.1.1	prrc2a	ENSDARG00000031494	proline-rich coiled-coil 2A [Source:ZFIN;Acc:ZDB-GENE-010501-4]
6	ABCD1	ENSMUSG00000031378	6.1.1	abcd1	ENSDARG00000074876	ATP-binding cassette, sub-family D (ALD), member 1 [Source:ZFIN;Acc:ZDB-GENE-050517-27]
7	ABCD2	ENSMUSG00000055782	7.1.1	ABCD2	ENSDARG00000059409	ATP binding cassette subfamily D member 2 [Source:HGNC Symbol;Acc:HGNC:66]
7	ABCD2	ENSMUSG00000055782	7.1.2	ABCD2	ENSDARG00000099178	ATP binding cassette subfamily D member 2 [Source:HGNC Symbol;Acc:HGNC:66]
8	ACP2	ENSMUSG00000002103	8.1.1	acp2	ENSDARG00000007244	acid phosphatase 2, lysosomal [Source:ZFIN;Acc:ZDB-GENE-050306-40]
9	AFG3L1	ENSMUSG00000031967	9.1.1	ENSDARG00000079651	ENSDARG00000079651
10	AFG3L2	ENSMUSG00000024527	10.1.1	afg3l2	ENSDARG00000062272	AFG3-like AAA ATPase 2 [Source:ZFIN;Acc:ZDB-GENE-070912-46]
11	AGA	ENSMUSG00000031521	11.1.1	aga	ENSDARG00000004889	aspartylglucosaminidase [Source:ZFIN;Acc:ZDB-GENE-040426-2311]
12	ALG13	ENSMUSG00000041718	12.1.1	alg13	ENSDARG00000054374	ALG13 UDP-N-acetylglucosaminyltransferase subunit [Source:ZFIN;Acc:ZDB-GENE-060307-1]
13	ALS2	ENSMUSG00000026024	13.1.1	ALS2	ENSDARG00000075111	alsin Rho guanine nucleotide exchange factor ALS2 [Source:HGNC Symbol;Acc:HGNC:443]
13	ALS2	ENSMUSG00000026024	13.1.2	ALS2	ENSDARG00000076924	alsin Rho guanine nucleotide exchange factor ALS2 [Source:HGNC Symbol;Acc:HGNC:443]
14	AP5Z1	ENSMUSG00000039623	14.1.1	ap5z1	ENSDARG00000078111	adaptor related protein complex 5 subunit zeta 1 [Source:ZFIN;Acc:ZDB-GENE-120508-2]
15	APP	ENSMUSG00000022892	15.1.1	appb	ENSDARG00000055543	amyloid beta (A4) precursor protein b [Source:ZFIN;Acc:ZDB-GENE-020220-1]
15	APP	ENSMUSG00000022892	15.1.2	appa	ENSDARG00000104279	amyloid beta (A4) precursor protein a [Source:ZFIN;Acc:ZDB-GENE-000616-13]
16	RAB35	ENSMUSG00000029518	16.1.1	rab35b	ENSDARG00000058425	RAB35, member RAS oncogene family b [Source:ZFIN;Acc:ZDB-GENE-040801-62]
16	RAB35	ENSMUSG00000029518	16.1.2	RAB35	ENSDARG00000102078	RAB35, member RAS onco family a [Source:NCBI gene (formerly Entrezgene);Acc:796454]
17	TACO1	ENSMUSG00000001983	17.1.1	taco1	ENSDARG00000062943	translational activator of mitochondrially encoded cytochrome c oxidase I [Source:NCBI gene (formerly Entrezgene);Acc:570857]
17	TACO1	ENSMUSG00000001983	17.1.2	ENSDARG00000100552	ENSDARG00000100552
18	B4GAT1	ENSMUSG00000047379	18.1.1	b4gat1	ENSDARG00000077583	beta-1,4-glucuronyltransferase 1 [Source:ZFIN;Acc:ZDB-GENE-121001-5]
18	B4GAT1	ENSMUSG00000117789	18.2.1	N/A	N/A	N/A
19	CRPPA	ENSMUSG00000043153	19.1.1	crppa	ENSDARG00000005034	CDP-L-ribitol pyrophosphorylase A [Source:ZFIN;Acc:ZDB-GENE-061110-16]
20	DAG1	ENSMUSG00000039952	20.1.1	dag1	ENSDARG00000016153	dystroglycan 1 [Source:ZFIN;Acc:ZDB-GENE-021223-1]
21	FOXC1	ENSMUSG00000050295	21.1.1	foxc1b	ENSDARG00000055398	forkhead box C1b [Source:ZFIN;Acc:ZDB-GENE-010302-2]
21	FOXC1	ENSMUSG00000050295	21.1.2	foxc1a	ENSDARG00000091481	forkhead box C1a [Source:ZFIN;Acc:ZDB-GENE-010302-1]
22	ITGB1	ENSMUSG00000025809	22.1.1	itgb1b.2	ENSDARG00000022689	integrin, beta 1b.2 [Source:ZFIN;Acc:ZDB-GENE-040426-2598]
22	ITGB1	ENSMUSG00000025809	22.1.2	itgb1b.1	ENSDARG00000053232	integrin, beta 1b.1 [Source:ZFIN;Acc:ZDB-GENE-060803-3]
22	ITGB1	ENSMUSG00000025809	22.1.3	itgb1a	ENSDARG00000071863	integrin, beta 1a [Source:ZFIN;Acc:ZDB-GENE-060803-2]
22	ITGB1	ENSMUSG00000025809	22.1.4	itgb1b	ENSDARG00000104484	integrin, beta 1b [Source:ZFIN;Acc:ZDB-GENE-030909-10]
22	ITGB1	ENSMUSG00000025809	22.1.5	ITGB1	ENSDARG00000109929	integrin subunit beta 1 [Source:HGNC Symbol;Acc:HGNC:6153]
23	POMGNT2	ENSMUSG00000066235	23.1.1	pomgnt2	ENSDARG00000010941	protein O-linked mannose N-acetylglucosaminyltransferase 2 (beta 1,4-) [Source:NCBI gene (formerly Entrezgene);Acc:497644]
24	BRPF1	ENSMUSG00000001632	24.1.1	BRPF1	ENSDARG00000103665	bromodomain and PHD finger containing 1 [Source:HGNC Symbol;Acc:HGNC:14255]
25	EMX1	ENSMUSG00000033726	25.1.1	emx1	ENSDARG00000039569	empty spiracles homeobox 1 [Source:ZFIN;Acc:ZDB-GENE-031007-7]
26	SLX1B	ENSMUSG00000059772	26.1.1	slx1b	ENSDARG00000098605	SLX1 homolog B, structure-specific endonuclease subunit [Source:ZFIN;Acc:ZDB-GENE-130530-826]
27	2001-09-01	N/A	27.1.1	N/A	N/A	N/A
28	RBM8A	ENSMUSG00000038374	28.1.1	rbm8a	ENSDARG00000016516	RNA binding motif protein 8A [Source:NCBI gene (formerly Entrezgene);Acc:503767]
29	METTL14	ENSMUSG00000028114	29.1.1	mettl14	ENSDARG00000070278	methyltransferase 14, N6-adenosine-methyltransferase subun [Source:ZFIN;Acc:ZDB-GENE-040426-2328]
30	NR2E1	ENSMUSG00000019803	30.1.1	nr2e1	ENSDARG00000017107	nuclear receptor subfamily 2, group E, member 1 [Source:ZFIN;Acc:ZDB-GENE-040801-127]
31	NRG1	ENSMUSG00000062991	31.1.1	nrg1	ENSDARG00000104314	neuregulin 1 [Source:ZFIN;Acc:ZDB-GENE-050302-113]
31	NRG1	ENSMUSG00000118541	31.2.1	N/A	N/A	N/A
32	ORC3	ENSMUSG00000040044	32.1.1	orc3	ENSDARG00000008805	origin recognition complex, subunit 3 [Source:ZFIN;Acc:ZDB-GENE-030131-6247]
33	PDSS2	ENSMUSG00000038240	33.1.1	pdss2	ENSDARG00000012563	prenyl (decaprenyl) diphosphate synthase, subunit 2 [Source:ZFIN;Acc:ZDB-GENE-040718-43]
34	RNU11	ENSMUSG00000077323	34.1.1	snrnau11	ENSDARG00000080410	small nuclear RNA u11 [Source:NCBI gene (formerly Entrezgene);Acc:100534613]
34	RNU11	ENSMUSG00000077323	34.1.2	ENSDARG00000083417	ENSDARG00000083417
35	AFDN	ENSMUSG00000068036	35.1.1	AFDN	ENSDARG00000029472	afadin, adherens junction formation factor [Source:HGNC Symbol;Acc:HGNC:7137]
36	BLOC1S2	ENSMUSG00000057506	36.1.1	bloc1s2	ENSDARG00000046081	biogenesis of lysosomal organelles complex-1, subunit 2 [Source:ZFIN;Acc:ZDB-GENE-050809-129]
37	WDFY3	ENSMUSG00000043940	37.1.1	WDFY3	ENSDARG00000078890	WD repeat and FYVE domain containing 3 [Source:HGNC Symbol;Acc:HGNC:20751]
38	ABL1	ENSMUSG00000026842	38.1.1	ABL1	ENSDARG00000035187	ABL proto-oncogene 1, non-receptor tyrosine kinase [Source:HGNC Symbol;Acc:HGNC:76]
39	ABL2	ENSMUSG00000026596	39.1.1	abl2	ENSDARG00000013841	c-abl oncogene 2, non-receptor tyrosine kinase [Source:ZFIN;Acc:ZDB-GENE-020809-2]
40	ADGRG1	ENSMUSG00000031785	40.1.1	N/A	N/A	N/A
41	DNER	ENSMUSG00000036766	41.1.1	dner	ENSDARG00000061031	delta/notch-like EGF repeat containing [Source:ZFIN;Acc:ZDB-GENE-130502-1]
42	EIF2B4	ENSMUSG00000029145	42.1.1	eif2b4	ENSDARG00000014004	eukaryotic translation initiation factor 2B, subunit 4 delta [Source:ZFIN;Acc:ZDB-GENE-030131-955]
43	EIF2B5	ENSMUSG00000003235	43.1.1	eif2b5	ENSDARG00000074995	eukaryotic translation initiation factor 2B, subunit 5 epsilon [Source:ZFIN;Acc:ZDB-GENE-030131-5364]
44	LYST	ENSMUSG00000019726	44.1.1	LYST	ENSDARG00000008575	lysosomal trafficking regulator [Source:HGNC Symbol;Acc:HGNC:1968]
45	PTEN	ENSMUSG00000013663	45.1.1	N/A	N/A	N/A
46	PTK2	ENSMUSG00000022607	46.1.1	PTK2	ENSDARG00000100456	protein tyrosine kinase 2 [Source:HGNC Symbol;Acc:HGNC:9611]
47	CHD7	ENSMUSG00000041235	47.1.1	CHD7	ENSDARG00000075211	chromodomain helicase DNA binding protein 7 [Source:HGNC Symbol;Acc:HGNC:20626]
48	SLC1A3	ENSMUSG00000005360	48.1.1	slc1a3b	ENSDARG00000043148	solute carrier family 1 member 3b [Source:ZFIN;Acc:ZDB-GENE-090708-3]
48	SLC1A3	ENSMUSG00000005360	48.1.2	slc1a3a	ENSDARG00000104431	solute carrier family 1 member 3a [Source:ZFIN;Acc:ZDB-GENE-030131-2159]
49	EIF4A3	ENSMUSG00000025580	49.1.1	eif4a3	ENSDARG00000102978	eukaryotic translation initiation factor 4A3 [Source:ZFIN;Acc:ZDB-GENE-040426-915]
50	FUT9	ENSMUSG00000055373	50.1.1	fut9a	ENSDARG00000016460	fucosyltransferase 9a [Source:ZFIN;Acc:ZDB-GENE-080723-75]
50	FUT9	ENSMUSG00000055373	50.1.2	FUT9	ENSDARG00000042643	fucosyltransferase 9 [Source:HGNC Symbol;Acc:HGNC:4020]
50	FUT9	ENSMUSG00000055373	50.1.3	ft1	ENSDARG00000059056	alpha(1,3)fucosyltransferase gene 1 [Source:ZFIN;Acc:ZDB-GENE-990715-17]
50	FUT9	ENSMUSG00000055373	50.1.4	FUT9	ENSDARG00000070979	fucosyltransferase 9 [Source:HGNC Symbol;Acc:HGNC:4020]
50	FUT9	ENSMUSG00000055373	50.1.5	FUT9	ENSDARG00000074362	zgc:165582 [Source:ZFIN;Acc:ZDB-GENE-070820-9]
50	FUT9	ENSMUSG00000055373	50.1.6	ft2	ENSDARG00000109567	alpha(1,3)fucosyltransferase gene 2 [Source:ZFIN;Acc:ZDB-GENE-990715-18]
51	GNL3	ENSMUSG00000042354	51.1.1	gnl3	ENSDARG00000006219	guanine nucleotide binding protein-like 3 (nucleolar) [Source:ZFIN;Acc:ZDB-GENE-030131-616]
52	HBP1	ENSMUSG00000002996	52.1.1	hbp1	ENSDARG00000028517	HMG-box transcription factor 1 [Source:ZFIN;Acc:ZDB-GENE-050522-414]
53	IGF2BP1	ENSMUSG00000013415	53.1.1	N/A	N/A	N/A
54	MANF	ENSMUSG00000032575	54.1.1	manf	ENSDARG00000063177	mesencephalic astrocyte-derived neurotrophic factor [Source:ZFIN;Acc:ZDB-GENE-060929-640]
55	NCAPH	ENSMUSG00000034906	55.1.1	ncaph	ENSDARG00000061468	non-SMC condensin I complex, subunit H [Source:ZFIN;Acc:ZDB-GENE-070112-652]
56	NCAPH2	ENSMUSG00000008690	56.1.1	ncaph2	ENSDARG00000033757	non-SMC condensin II complex, subunit H2 [Source:ZFIN;Acc:ZDB-GENE-041210-172]
57	PQBP1	ENSMUSG00000031157	57.1.1	pqbp1	ENSDARG00000029724	polyglutamine binding protein 1 [Source:ZFIN;Acc:ZDB-GENE-030616-158]
58	PTBP1	ENSMUSG00000006498	58.1.1	ptbp1a	ENSDARG00000019362	polypyrimidine tract binding protein 1a [Source:ZFIN;Acc:ZDB-GENE-050522-492]
58	PTBP1	ENSMUSG00000006498	58.1.2	ptbp1b	ENSDARG00000031907	polypyrimidine tract binding protein 1b [Source:ZFIN;Acc:ZDB-GENE-030131-9796]
59	SMC2	ENSMUSG00000028312	59.1.1	smc2	ENSDARG00000017744	structural maintenance of chromosomes 2 [Source:ZFIN;Acc:ZDB-GENE-030131-105]
60	VIT	ENSMUSG00000024076	60.1.1	VIT	ENSDARG00000063631	vitrin [Source:HGNC Symbol;Acc:HGNC:12697]
61	ASCL1	ENSMUSG00000020052	61.1.1	ascl1a	ENSDARG00000038386	achaete-scute family bHLH transcription factor 1a [Source:ZFIN;Acc:ZDB-GENE-980526-90]
62	BRAF	ENSMUSG00000002413	62.1.1	braf	ENSDARG00000017661	B-Raf proto-oncogene, serine/threonine kinase [Source:ZFIN;Acc:ZDB-GENE-040805-1]
63	BRINP1	ENSMUSG00000028351	63.1.1	brinp1	ENSDARG00000078302	bone morphogenetic protein/retinoic acid inducible neural-specific 1 [Source:ZFIN;Acc:ZDB-GENE-130530-847]
64	CAP1	ENSMUSG00000028656	64.1.1	cap1	ENSDARG00000016350	CAP, adenylate cyclase-associated protein 1 (yeast) [Source:ZFIN;Acc:ZDB-GENE-030131-6459]
65	CFL1	ENSMUSG00000056201	65.1.1	cfl1	ENSDARG00000021124	cofilin 1 [Source:ZFIN;Acc:ZDB-GENE-030131-215]
66	EBF2	ENSMUSG00000022053	66.1.1	ebf2	ENSDARG00000042525	EBF transcription factor 2 [Source:ZFIN;Acc:ZDB-GENE-990715-11]
67	OMP	ENSMUSG00000074006	67.1.1	ompb	ENSDARG00000032380	olfactory marker protein b [Source:ZFIN;Acc:ZDB-GENE-030103-1]
67	OMP	ENSMUSG00000074006	67.1.2	ompa	ENSDARG00000105218	olfactory marker protein a [Source:ZFIN;Acc:ZDB-GENE-050626-118]
68	HAP1	ENSMUSG00000006930	68.1.1	ENSDARG00000074508	ENSDARG00000074508
69	KDM2A	ENSMUSG00000054611	69.1.1	kdm2aa	ENSDARG00000059653	lysine (K)-specific demethylase 2Aa [Source:ZFIN;Acc:ZDB-GENE-061215-144]
69	KDM2A	ENSMUSG00000054611	69.1.2	KDM2A	ENSDARG00000078133	lysine demethylase 2A [Source:HGNC Symbol;Acc:HGNC:13606]
70	KMT2D	ENSMUSG00000048154	70.1.1	KMT2D	ENSDARG00000037060	lysine methyltransferase 2D [Source:HGNC Symbol;Acc:HGNC:7133]
71	LEMD2	ENSMUSG00000044857	71.1.1	N/A	N/A	N/A
72	NCALD	ENSMUSG00000051359	72.1.1	ncalda	ENSDARG00000070688	neurocalcin delta a [Source:ZFIN;Acc:ZDB-GENE-080220-28]
73	PHOX2B	ENSMUSG00000012520	73.1.1	phox2bb	ENSDARG00000091029	paired like homeobox 2Bb [Source:ZFIN;Acc:ZDB-GENE-050407-3]
74	PTPRT	ENSMUSG00000053141	74.1.1	PTPRT	ENSDARG00000074781	protein tyrosine phosphatase receptor type T [Source:HGNC Symbol;Acc:HGNC:9682]
74	PTPRT	ENSMUSG00000053141	74.1.2	PTPRT	ENSDARG00000097572	protein tyrosine phosphatase receptor type T [Source:HGNC Symbol;Acc:HGNC:9682]
75	PYCR2	ENSMUSG00000026520	75.1.1	pycr1b	ENSDARG00000098639	pyrroline-5-carboxylate reductase 1b [Source:ZFIN;Acc:ZDB-GENE-050522-26]
75	PYCR2	ENSMUSG00000026520	75.1.2	pycr1a	ENSDARG00000102254	pyrroline-5-carboxylate reductase 1a [Source:ZFIN;Acc:ZDB-GENE-040426-1675]
76	SLC16A7	ENSMUSG00000020102	76.1.1	SLC16A7	ENSDARG00000098258	zgc:165507 [Source:ZFIN;Acc:ZDB-GENE-070620-11]
77	UPF3B	ENSMUSG00000036572	77.1.1	upf3b	ENSDARG00000000489	UPF3B regulator of nonsense mediated mRNA decay [Source:NCBI gene (formerly Entrezgene);Acc:393929]
78	USP22	ENSMUSG00000042506	78.1.1	usp22	ENSDARG00000040407	ubiquitin specific peptidase 22 [Source:NCBI gene (formerly Entrezgene);Acc:692275]
79	ZPF521	N/A	79.1.1	N/A	N/A	N/A
80	CTNNB1	ENSMUSG00000006932	80.1.1	ctnnb1	ENSDARG00000014571	catenin (cadherin-associated protein), beta 1 [Source:ZFIN;Acc:ZDB-GENE-980526-362]
81	H2AZ2	ENSMUSG00000041126	81.1.1	h2az2a	ENSDARG00000068820	H2A.Z variant histone 2a [Source:ZFIN;Acc:ZDB-GENE-020717-1]
81	H2AZ2	ENSMUSG00000041126	81.1.2	h2az2b	ENSDARG00000116491	H2A.Z variant histone 2b [Source:ZFIN;Acc:ZDB-GENE-050506-24]
82	EFR3A	ENSMUSG00000015002	82.1.1	efr3a	ENSDARG00000005163	EFR3 homolog A (S. cerevisiae) [Source:ZFIN;Acc:ZDB-GENE-040426-1681]
83	ID1	ENSMUSG00000042745	83.1.1	id1	ENSDARG00000040764	inhibitor of DNA binding 1, HLH protein [Source:ZFIN;Acc:ZDB-GENE-990415-96]
84	ID2	ENSMUSG00000020644	84.1.1	id2a	ENSDARG00000055283	inhibitor of DNA binding 2a [Source:ZFIN;Acc:ZDB-GENE-020910-1]
85	ID3	ENSMUSG00000007872	85.1.1	id3	ENSDARG00000054823	inhibitor of DNA binding 3 [Source:ZFIN;Acc:ZDB-GENE-020515-1]
86	ID4	ENSMUSG00000021379	86.1.1	id4	ENSDARG00000045131	inhibitor of DNA binding 4 [Source:ZFIN;Acc:ZDB-GENE-051113-208]
87	REST	ENSMUSG00000029249	87.1.1	rest	ENSDARG00000103046	RE1-silencing transcription factor [Source:NCBI gene (formerly Entrezgene);Acc:564772]
88	HES1	ENSMUSG00000022528	88.1.1	her6	ENSDARG00000006514	hairy-related 6 [Source:ZFIN;Acc:ZDB-GENE-980526-144]
89	HES3	ENSMUSG00000028946	89.1.1	her3	ENSDARG00000076857	hairy-related 3 [Source:ZFIN;Acc:ZDB-GENE-980526-204]
90	HES5	ENSMUSG00000048001	90.1.1	her4.4	ENSDARG00000009822	hairy-related 4, tandem duplicate 4 [Source:NCBI gene (formerly Entrezgene);Acc:100149066]
90	HES5	ENSMUSG00000048001	90.1.2	her7	ENSDARG00000017917	hairy and enhancer of split related-7 [Source:ZFIN;Acc:ZDB-GENE-000427-6]
90	HES5	ENSMUSG00000048001	90.1.3	heyl	ENSDARG00000055798	hes related family bHLH transcription factor with YRPW motif like [Source:ZFIN;Acc:ZDB-GENE-030131-7074]
90	HES5	ENSMUSG00000048001	90.1.4	her4.5	ENSDARG00000056729	hairy-related 4, tandem duplicate 5 [Source:NCBI gene (formerly Entrezgene);Acc:30301]
90	HES5	ENSMUSG00000048001	90.1.5	her4.1	ENSDARG00000056732	hairy-related 4, tandem duplicate 1 [Source:ZFIN;Acc:ZDB-GENE-980526-521]
90	HES5	ENSMUSG00000048001	90.1.6	her4.3	ENSDARG00000070770	hairy-related 4, tandem duplicate 3 [Source:ZFIN;Acc:ZDB-GENE-081030-7]
90	HES5	ENSMUSG00000048001	90.1.7	her4.2	ENSDARG00000094426	hairy-related 4, tandem duplicate 2 [Source:ZFIN;Acc:ZDB-GENE-060815-1]
91	KNL1	ENSMUSG00000027326	91.1.1	ENSDARG00000070239	ENSDARG00000070239
92	MIB1	ENSMUSG00000024294	92.1.1	mib1	ENSDARG00000102184	MIB E3 ubiquitin protein ligase 1 [Source:ZFIN;Acc:ZDB-GENE-030404-2]
93	MIRC20	N/A	93.1.1	N/A	N/A	N/A
94	MYCN	ENSMUSG00000037169	94.1.1	mycn	ENSDARG00000006837	MYCN proto-oncogene, bHLH transcription factor [Source:ZFIN;Acc:ZDB-GENE-020711-1]
95	PALS1	ENSMUSG00000021112	95.1.1	pals1b	ENSDARG00000004721	protein associated with LIN7 1, MAGUK p55 family member b [Source:ZFIN;Acc:ZDB-GENE-060531-2]
95	PALS1	ENSMUSG00000021112	95.1.2	pals1a	ENSDARG00000006272	protein associated with LIN7 1, MAGUK p55 family member a [Source:NCBI gene (formerly Entrezgene);Acc:252845]
96	PIANP	ENSMUSG00000030329	96.1.1	N/A	N/A	N/A
97	PLXNB1	ENSMUSG00000053646	97.1.1	N/A	N/A	N/A
98	PLXNB2	ENSMUSG00000036606	98.1.1	plxnb2a.1	ENSDARG00000003811	plexin b2a, tandem duplicate 1 [Source:ZFIN;Acc:ZDB-GENE-030131-8917]
98	PLXNB2	ENSMUSG00000036606	98.1.2	plxnb2b	ENSDARG00000036985	plexin b2b [Source:ZFIN;Acc:ZDB-GENE-080902-1]
98	PLXNB2	ENSMUSG00000036606	98.1.3	plxnb2a.2	ENSDARG00000077090	plexin b2a, tandem duplicate 2 [Source:ZFIN;Acc:ZDB-GENE-041210-159]
98	PLXNB2	ENSMUSG00000036606	98.1.4	plxnb2a.3	ENSDARG00000079892	plexin b2a, tandem duplicate 3 [Source:ZFIN;Acc:ZDB-GENE-041210-121]
98	PLXNB2	ENSMUSG00000036606	98.1.5	ENSDARG00000094799	ENSDARG00000094799
99	PRNP	ENSMUSG00000079037	99.1.1	N/A	N/A	N/A
100	PSEN1	ENSMUSG00000019969	100.1.1	psen1	ENSDARG00000004870	presenilin 1 [Source:NCBI gene (formerly Entrezgene);Acc:30221]
101	PTBP2	ENSMUSG00000028134	101.1.1	ptbp2b	ENSDARG00000015901	polypyrimidine tract binding protein 2b [Source:ZFIN;Acc:ZDB-GENE-060810-49]
101	PTBP2	ENSMUSG00000028134	101.1.2	ptbp2a	ENSDARG00000101947	polypyrimidine tract binding protein 2a [Source:ZFIN;Acc:ZDB-GENE-050320-141]
102	RHOA	ENSMUSG00000007815	102.1.1	N/A	N/A	N/A
103	SRRM4	ENSMUSG00000063919	103.1.1	N/A	N/A	N/A
104	WDR62	ENSMUSG00000037020	104.1.1	N/A	N/A	N/A
105	WNT1	ENSMUSG00000022997	105.1.1	wnt1	ENSDARG00000055554	wingless-type MMTV integration site family, member 1 [Source:NCBI gene (formerly Entrezgene);Acc:30128]
106	SHH	ENSMUSG00000002633	106.1.1	shhb	ENSDARG00000038867	sonic hedgehog signaling molecule b [Source:NCBI gene (formerly Entrezgene);Acc:30444]
106	SHH	ENSMUSG00000002633	106.1.2	shha	ENSDARG00000068567	sonic hedgehog signaling molecule a [Source:NCBI gene (formerly Entrezgene);Acc:30269]
107	AMBRA1	ENSMUSG00000040506	107.1.1	ambra1a	ENSDARG00000008322	autophagy/beclin-1 regulator 1a [Source:ZFIN;Acc:ZDB-GENE-111104-2]
107	AMBRA1	ENSMUSG00000040506	107.1.2	ambra1b	ENSDARG00000039878	autophagy/beclin-1 regulator 1b [Source:ZFIN;Acc:ZDB-GENE-050208-235]
108	CNBP	ENSMUSG00000030057	108.1.1	cnbpa	ENSDARG00000045776	CCHC-type zinc finger, nucleic acid binding protein a [Source:ZFIN;Acc:ZDB-GENE-030131-5045]
108	CNBP	ENSMUSG00000030057	108.1.2	cnbpb	ENSDARG00000070922	CCHC-type zinc finger, nucleic acid binding protein b [Source:ZFIN;Acc:ZDB-GENE-030131-7782]
109	EDIL3	ENSMUSG00000034488	109.1.1	EDIL3	ENSDARG00000060877	EGF like repeats and discoidin domains 3 [Source:HGNC Symbol;Acc:HGNC:3173]
109	EDIL3	ENSMUSG00000034488	109.1.2	EDIL3	ENSDARG00000093413	EGF like repeats and discoidin domains 3 [Source:HGNC Symbol;Acc:HGNC:3173]
110	TGIF1	ENSMUSG00000047407	110.1.1	tgif1	ENSDARG00000059337	TGFB-induced factor homeobox 1 [Source:ZFIN;Acc:ZDB-GENE-030131-475]
111	TGIF2	ENSMUSG00000062175	111.1.1	ENSDARG00000112895	ENSDARG00000112895
112	EN1	ENSMUSG00000058665	112.1.1	en1a	ENSDARG00000014321	engrailed homeobox 1a [Source:ZFIN;Acc:ZDB-GENE-980526-216]
112	EN1	ENSMUSG00000058665	112.1.2	en1b	ENSDARG00000098730	engrailed homeobox 1b [Source:ZFIN;Acc:ZDB-GENE-980526-6]
113	GBX2	ENSMUSG00000034486	113.1.1	gbx2	ENSDARG00000002933	gastrulation brain homeobox 2 [Source:ZFIN;Acc:ZDB-GENE-020509-2]
114	GLI3	ENSMUSG00000021318	114.1.1	gli3	ENSDARG00000052131	GLI family zinc finger 3 [Source:ZFIN;Acc:ZDB-GENE-041111-162]
115	LEP	ENSMUSG00000059201	115.1.1	N/A	N/A	N/A
116	LMO4	ENSMUSG00000028266	116.1.1	lmo4b	ENSDARG00000054749	LIM domain only 4b [Source:ZFIN;Acc:ZDB-GENE-030131-3570]
117	NODAL	ENSMUSG00000037171	117.1.1	N/A	N/A	N/A
118	OVOL2	ENSMUSG00000037279	118.1.1	ENSDARG00000100197	ENSDARG00000100197
119	RAD54L2	ENSMUSG00000040661	119.1.1	RAD54L2	ENSDARG00000063031	RAD54 like 2 [Source:HGNC Symbol;Acc:HGNC:29123]
120	SCUBE1	ENSMUSG00000016763	120.1.1	scube1	ENSDARG00000063097	signal peptide, CUB domain, EGF-like 1 [Source:ZFIN;Acc:ZDB-GENE-050302-78]
121	SEC23A	ENSMUSG00000020986	121.1.1	sec23a	ENSDARG00000104230	Sec23 homolog A, coat complex II component [Source:NCBI gene (formerly Entrezgene);Acc:406774]
122	TCOF1	ENSMUSG00000024613	122.1.1	ENSDARG00000087555	ENSDARG00000087555
123	TRP53BP2	ENSMUSG00000026510	123.1.1	tp53bp2a	ENSDARG00000009136	tumor protein p53 binding protein, 2a [Source:ZFIN;Acc:ZDB-GENE-040516-8]
123	TRP53BP2	ENSMUSG00000026510	123.1.2	tp53bp2b	ENSDARG00000054858	tumor protein p53 binding protein, 2b [Source:ZFIN;Acc:ZDB-GENE-050208-453]
124	ABR	ENSMUSG00000017631	124.1.1	ABR	ENSDARG00000059587	ABR activator of RhoGEF and GTPase [Source:HGNC Symbol;Acc:HGNC:81]
124	ABR	ENSMUSG00000017631	124.1.2	abr	ENSDARG00000095180	ABR activator of RhoGEF and GTPase [Source:ZFIN;Acc:ZDB-GENE-070705-146]
125	BCR	ENSMUSG00000009681	125.1.1	BCR	ENSDARG00000042329	si:dkey-91m11.5 [Source:ZFIN;Acc:ZDB-GENE-060503-932]
125	BCR	ENSMUSG00000009681	125.1.2	BCR	ENSDARG00000079286	BCR activator of RhoGEF and GTPase [Source:HGNC Symbol;Acc:HGNC:1014]
126	ACTB	ENSMUSG00000029580	126.1.1	actb1	ENSDARG00000037746	actin, beta 1 [Source:ZFIN;Acc:ZDB-GENE-000329-1]
126	ACTB	ENSMUSG00000029580	126.1.2	actb2	ENSDARG00000037870	actin, beta 2 [Source:ZFIN;Acc:ZDB-GENE-000329-3]
127	ANXA7	ENSMUSG00000021814	127.1.1	N/A	N/A	N/A
128	APOE	ENSMUSG00000002985	128.1.1	apoeb	ENSDARG00000040295	apolipoprotein Eb [Source:ZFIN;Acc:ZDB-GENE-980526-368]
128	APOE	ENSMUSG00000002985	128.1.2	apoea	ENSDARG00000102004	apolipoprotein Ea [Source:ZFIN;Acc:ZDB-GENE-010724-18]
129	CDH18	ENSMUSG00000040420	129.1.1	cdh18a	ENSDARG00000061371	cadherin 18, type 2a [Source:ZFIN;Acc:ZDB-GENE-060929-316]
129	CDH18	ENSMUSG00000040420	129.1.2	CDH18	ENSDARG00000102769	cadherin 18 [Source:HGNC Symbol;Acc:HGNC:1757]
130	AQP4	ENSMUSG00000024411	130.1.1	aqp4	ENSDARG00000010565	aquaporin 4 [Source:ZFIN;Acc:ZDB-GENE-040724-152]
131	CCL3	ENSMUSG00000000982	131.1.1	N/A	N/A	N/A
132	CCR5	ENSMUSG00000079227	132.1.1	N/A	N/A	N/A
133	CNTF	ENSMUSG00000079415	133.1.1	m17	ENSDARG00000035435	IL-6 subfamily cytokine M17 [Source:ZFIN;Acc:ZDB-GENE-060526-368]
134	CP	ENSMUSG00000003617	134.1.1	cp	ENSDARG00000010312	ceruloplasmin [Source:ZFIN;Acc:ZDB-GENE-010522-1]
135	DOCK10	ENSMUSG00000038608	135.1.1	DOCK10	ENSDARG00000075327	dedicator of cytokinesis 10 [Source:HGNC Symbol;Acc:HGNC:23479]
136	DRD2	ENSMUSG00000032259	136.1.1	drd2b	ENSDARG00000011091	dopamine receptor D2b [Source:ZFIN;Acc:ZDB-GENE-030910-2]
136	DRD2	ENSMUSG00000032259	136.1.2	drd2a	ENSDARG00000056926	dopamine receptor D2a [Source:ZFIN;Acc:ZDB-GENE-021119-2]
137	FZD4	ENSMUSG00000049791	137.1.1	fzd4	ENSDARG00000104117	frizzled class receptor 4 [Source:ZFIN;Acc:ZDB-GENE-990415-217]
138	GFAP	ENSMUSG00000020932	138.1.1	gfap	ENSDARG00000025301	glial fibrillary acidic protein [Source:ZFIN;Acc:ZDB-GENE-990914-3]
139	VIM	ENSMUSG00000026728	139.1.1	vim	ENSDARG00000010008	vimentin [Source:ZFIN;Acc:ZDB-GENE-011212-3]
139	VIM	ENSMUSG00000026728	139.1.2	viml	ENSDARG00000044501	vimentin like [Source:ZFIN;Acc:ZDB-GENE-040426-1743]
140	GRM3	ENSMUSG00000003974	140.1.1	grm3	ENSDARG00000031712	glutamate receptor, metabotropic 3 [Source:ZFIN;Acc:ZDB-GENE-061009-13]
141	HIVEP2	ENSMUSG00000015501	141.1.1	hivep2a	ENSDARG00000039987	HIVEP zinc finger 2a [Source:ZFIN;Acc:ZDB-GENE-041014-354]
142	KCNJ10	ENSMUSG00000044708	142.1.1	KCNJ10	ENSDARG00000090815	potassium inwardly rectifying channel subfamily J member 10 [Source:HGNC Symbol;Acc:HGNC:6256]
142	KCNJ10	ENSMUSG00000044708	142.1.2	KCNJ10	ENSDARG00000105022	potassium inwardly rectifying channel subfamily J member 10 [Source:HGNC Symbol;Acc:HGNC:6256]
143	LIG3	ENSMUSG00000020697	143.1.1	lig3	ENSDARG00000052553	ligase III, DNA, ATP-dependent [Source:ZFIN;Acc:ZDB-GENE-030131-8453]
144	MEGF10	ENSMUSG00000024593	144.1.1	megf10	ENSDARG00000017229	multiple EGF-like-domains 10 [Source:ZFIN;Acc:ZDB-GENE-080506-1]
145	MLC1	ENSMUSG00000035805	145.1.1	mlc1	ENSDARG00000063026	modulator of VRAC current 1 [Source:ZFIN;Acc:ZDB-GENE-050419-145]
146	NF1	ENSMUSG00000020716	146.1.1	NF1	ENSDARG00000004184	neurofibromin 1 [Source:HGNC Symbol;Acc:HGNC:7765]
146	NF1	ENSMUSG00000020716	146.1.2	NF1	ENSDARG00000012982	neurofibromin 1 [Source:HGNC Symbol;Acc:HGNC:7765]
147	NPC1	ENSMUSG00000024413	147.1.1	npc1	ENSDARG00000017180	Niemann-Pick disease, type C1 [Source:ZFIN;Acc:ZDB-GENE-030131-3161]
148	PHYH	ENSMUSG00000026664	148.1.1	phyh	ENSDARG00000086740	phytanoyl-CoA 2-hydroxylase [Source:ZFIN;Acc:ZDB-GENE-050417-361]
149	PLA2G6	ENSMUSG00000042632	149.1.1	pla2g6	ENSDARG00000060921	phospholipase A2, group VI (cytosolic, calcium-independent) [Source:ZFIN;Acc:ZDB-GENE-040426-2079]
150	PIP1	N/A	150.1.1	N/A	N/A	N/A
151	STIP1	ENSMUSG00000024966	151.1.1	stip1	ENSDARG00000004906	stress-induced phosphoprotein 1 [Source:ZFIN;Acc:ZDB-GENE-041121-17]
152	TLR2	ENSMUSG00000027995	152.1.1	tlr2	ENSDARG00000037758	toll-like receptor 2 [Source:ZFIN;Acc:ZDB-GENE-040219-6]
153	TSC1	ENSMUSG00000026812	153.1.1	tsc1a	ENSDARG00000026048	TSC complex subunit 1a [Source:ZFIN;Acc:ZDB-GENE-030131-9111]
153	TSC1	ENSMUSG00000026812	153.1.2	tsc1b	ENSDARG00000057918	TSC complex subunit 1b [Source:ZFIN;Acc:ZDB-GENE-030131-3404]
154	C3	ENSMUSG00000024164	154.1.1	c3b.2	ENSDARG00000001818	complement component c3b, tandem duplicate 2 [Source:ZFIN;Acc:ZDB-GENE-030131-3063]
154	C3	ENSMUSG00000024164	154.1.2	c3b.1	ENSDARG00000093068	complement component c3b, tandem duplicate 1 [Source:ZFIN;Acc:ZDB-GENE-030131-2211]
155	NOS2	ENSMUSG00000020826	155.1.1	nos2a	ENSDARG00000026925	nitric oxide synthase 2a, inducible [Source:ZFIN;Acc:ZDB-GENE-040305-1]
155	NOS2	ENSMUSG00000020826	155.1.2	nos2b	ENSDARG00000031976	nitric oxide synthase 2b, inducible [Source:ZFIN;Acc:ZDB-GENE-080916-1]
156	PTPRS	ENSMUSG00000013236	156.1.1	PTPRS	ENSDARG00000059738	protein tyrosine phosphatase receptor type S [Source:HGNC Symbol;Acc:HGNC:9681]
156	PTPRS	ENSMUSG00000013236	156.1.2	PTPRS	ENSDARG00000110940	protein tyrosine phosphatase receptor type S [Source:HGNC Symbol;Acc:HGNC:9681]
157	RTN4R	ENSMUSG00000043811	157.1.1	rtn4r	ENSDARG00000090035	reticulon 4 receptor [Source:ZFIN;Acc:ZDB-GENE-040310-1]
158	RTN4RL1	ENSMUSG00000045287	158.1.1	RTN4RL1	ENSDARG00000007856	reticulon 4 receptor like 1 [Source:HGNC Symbol;Acc:HGNC:21329]
158	RTN4RL1	ENSMUSG00000045287	158.1.2	rtn4rl1b	ENSDARG00000098528	reticulon 4 receptor-like 1b [Source:ZFIN;Acc:ZDB-GENE-040310-3]
159	RTCA	ENSMUSG00000000339	159.1.1	rtca	ENSDARG00000002215	RNA 3'-terminal phosphate cyclase [Source:ZFIN;Acc:ZDB-GENE-030131-9687]
160	AVIL	ENSMUSG00000025432	160.1.1	avil	ENSDARG00000059342	advillin [Source:ZFIN;Acc:ZDB-GENE-060421-6683]
161	PTPRF	ENSMUSG00000033295	161.1.1	ptprfb	ENSDARG00000005754	protein tyrosine phosphatase receptor type Fb [Source:NCBI gene (formerly Entrezgene);Acc:799867]
161	PTPRF	ENSMUSG00000033295	161.1.2	ptprfa	ENSDARG00000103479	protein tyrosine phosphatase receptor type Fa [Source:ZFIN;Acc:ZDB-GENE-020107-2]
162	TNFRSF1A	ENSMUSG00000030341	162.1.1	ENSDARG00000089868	ENSDARG00000089868
163	TNFRSF1B	ENSMUSG00000028599	163.1.1	cd40	ENSDARG00000054968	CD40 molecule, TNF receptor superfamily member 5 [Source:ZFIN;Acc:ZDB-GENE-090313-95]
163	TNFRSF1B	ENSMUSG00000028599	163.1.2	tnfrsf1b	ENSDARG00000070165	tumor necrosis factor receptor superfamily, member 1B [Source:ZFIN;Acc:ZDB-GENE-070410-133]
163	TNFRSF1B	ENSMUSG00000028599	163.1.3	ENSDARG00000087804	ENSDARG00000087804
164	COL1A1	ENSMUSG00000001506	164.1.1	col1a1a	ENSDARG00000012405	collagen, type I, alpha 1a [Source:ZFIN;Acc:ZDB-GENE-030131-9102]
164	COL1A1	ENSMUSG00000001506	164.1.2	col1a1b	ENSDARG00000035809	collagen, type I, alpha 1b [Source:ZFIN;Acc:ZDB-GENE-030131-4400]
165	DNMT1	ENSMUSG00000004099	165.1.1	dnmt1	ENSDARG00000030756	DNA (cytosine-5-)-methyltransferase 1 [Source:ZFIN;Acc:ZDB-GENE-990714-15]
166	ECRG4	ENSMUSG00000026051	166.1.1	ecrg4a	ENSDARG00000056087	ECRG4 augurin precursor a [Source:ZFIN;Acc:ZDB-GENE-050417-189]
166	ECRG4	ENSMUSG00000026051	166.1.2	ecrg4b	ENSDARG00000088717	ECRG4 augurin precursor b [Source:ZFIN;Acc:ZDB-GENE-110324-2]
167	EID1	ENSMUSG00000091337	167.1.1	N/A	N/A	N/A
168	EVA1A	ENSMUSG00000035104	168.1.1	N/A	N/A	N/A
169	GM30731	ENSMUSG00000107859	169.1.1	N/A	N/A	N/A
170	NDOR1	ENSMUSG00000006471	170.1.1	ndor1	ENSDARG00000007429	NADPH dependent diflavin oxidoreductase 1 [Source:ZFIN;Acc:ZDB-GENE-040426-1555]
170	NDOR1	ENSMUSG00000115018	170.2.1	N/A	N/A	N/A
170	NDOR1	ENSMUSG00000115074	170.3.1	N/A	N/A	N/A
171	NSDHL	ENSMUSG00000031349	171.1.1	nsdhl	ENSDARG00000099315	NAD(P) dependent steroid dehydrogenase-like [Source:ZFIN;Acc:ZDB-GENE-050417-163]
172	SEPTIN14	ENSMUSG00000034219	172.1.1	zgc:63587	ENSDARG00000017140	zgc:63587 [Source:ZFIN;Acc:ZDB-GENE-040426-1175]
172	SEPTIN14	ENSMUSG00000034219	172.1.2	ENSDARG00000025046	ENSDARG00000025046
172	SEPTIN14	ENSMUSG00000034219	172.1.3	ENSDARG00000030778	ENSDARG00000030778
172	SEPTIN14	ENSMUSG00000034219	172.1.4	ENSDARG00000039888	ENSDARG00000039888
172	SEPTIN14	ENSMUSG00000034219	172.1.5	ENSDARG00000053761	ENSDARG00000053761
172	SEPTIN14	ENSMUSG00000034219	172.1.6	zgc:195077	ENSDARG00000070852	zgc:195077 [Source:ZFIN;Acc:ZDB-GENE-080724-9]
172	SEPTIN14	ENSMUSG00000034219	172.1.7	zgc:172075	ENSDARG00000076146	zgc:172075 [Source:ZFIN;Acc:ZDB-GENE-080215-3]
172	SEPTIN14	ENSMUSG00000034219	172.1.8	ENSDARG00000076257	ENSDARG00000076257
172	SEPTIN14	ENSMUSG00000034219	172.1.9	ENSDARG00000076398	ENSDARG00000076398
172	SEPTIN14	ENSMUSG00000034219	172.1.10	zgc:172065	ENSDARG00000078093	zgc:172065 [Source:ZFIN;Acc:ZDB-GENE-080214-2]
172	SEPTIN14	ENSMUSG00000034219	172.1.11	ENSDARG00000086419	ENSDARG00000086419
172	SEPTIN14	ENSMUSG00000034219	172.1.12	si:dkey-187j14.1	ENSDARG00000087289	si:dkey-187j14.1 [Source:ZFIN;Acc:ZDB-GENE-131122-28]
172	SEPTIN14	ENSMUSG00000034219	172.1.13	zgc:66473	ENSDARG00000087375	zgc:66473 [Source:ZFIN;Acc:ZDB-GENE-030131-5708]
172	SEPTIN14	ENSMUSG00000034219	172.1.14	ENSDARG00000095410	ENSDARG00000095410
172	SEPTIN14	ENSMUSG00000034219	172.1.15	ENSDARG00000099864	ENSDARG00000099864
172	SEPTIN14	ENSMUSG00000034219	172.1.16	ENSDARG00000100370	ENSDARG00000100370
172	SEPTIN14	ENSMUSG00000034219	172.1.17	zgc:171695	ENSDARG00000100858	zgc:171695 [Source:ZFIN;Acc:ZDB-GENE-071004-23]
172	SEPTIN14	ENSMUSG00000034219	172.1.18	ENSDARG00000104895	ENSDARG00000104895
172	SEPTIN14	ENSMUSG00000034219	172.1.19	ENSDARG00000105145	ENSDARG00000105145
172	SEPTIN14	ENSMUSG00000034219	172.1.20	ENSDARG00000105367	ENSDARG00000105367
173	VCP	ENSMUSG00000028452	173.1.1	vcp	ENSDARG00000020008	valosin containing protein [Source:NCBI gene (formerly Entrezgene);Acc:327197]

## Sheet: description
dataset EV5: Genes implicated in specific diseases or abnormalities of the nervous system, obtained from the Mouse Genome Informatics database.
