# Supplementary material for: Dissecting the spatiotemporal diversity of adult neural stem cells
Source: Mol Syst Biol. 2024 Feb 16;20(4):321–37. doi: 10.1038/s44320-024-00022-z (PMC10987636; doi:10.1038/s44320-024-00022-z)
Supplement: Supplementary file 7 — Data Set EV6 [file 44320_2024_22_MOESM7_ESM.xlsx]

## Sheet: lintrage_endogenous
Target gene	Ensembl gene ID	sgRNA spacer sequence	Nested primer	Nested PCR annealing temperature	Target specific primer	Target PCR annealing temperature
actb1	ENSDARG00000037746	GGCAAAGTGGTAAACGCTTC	actb1_nes (5'-CGAACAAGATGACATCAGCATGGC-3')	69°	actb1_10x (5'-GTGACTGGAGTTCAGACGTGTGCTCTTCCGATCTGCTTTCCCCGAGAGGACTTCAATG-3')	69°
actb2	ENSDARG00000037870	GGCGGTGCCAGACATTTGGT	actb2_nes (5'-ACGGTGAAGGTGACGGCAAT-3')	70°	actb2_10x (5'-GTGACTGGAGTTCAGACGTGTGCTCTTCCGATCTTCCCCCTGGGCATATTGTAA-3')	67°
rpl39	ENSDARG00000036316	GGGGATGCTGAAGTAAACAG	rpl39_nes (5'-CGAAATGGCGTCGCACAAGA-3')	69°	rpl39_10x (5'-GTGACTGGAGTTCAGACGTGTGCTCTTCCGATCTGGAGACACTGGAGAAGGACC-3')	68°
cfl1	ENSDARG00000021124	GGACACGTATGAAGTTTAGA	/	/	cfl1_10x (5'-GTGACTGGAGTTCAGACGTGTGCTCTTCCGATCTAGTGGATGAGCGGTCTGTTGA-3')	69°
cirbpb	ENSDARG00000013351	GCTTATCAAGCTTCTATTAG	/	/	cirbpb_10x (5'-GTGACTGGAGTTCAGACGTGTGCTCTTCCGATCTGCAGCTTCGCCACCTGAAAA-3')	69°
ube2e1	ENSDARG00000116649	GGCGAGTCTAAAAGAGGAAC	/	/	ube2e1_10x (5'-GTGACTGGAGTTCAGACGTGTGCTCTTCCGATCTGCTTGTCGGACATCTGTGGG-3')	69°
Constant reverse primer:
10x_targeted_rev (5'-CTACACGACGCTCTTCCGATCT-3')

## Sheet: description
dataset EV6: Primer sequences
